# Supplementary material for: High light stress triggers distinct proteomic responses in the marine diatom Thalassiosira pseudonana
Source: BMC Genomics. 2016 Dec 5;17:994. doi: 10.1186/s12864-016-3335-5 (PMC5139114; doi:10.1186/s12864-016-3335-5)
Supplement: Additional file 3: Table S2. — List of proteins identified with by MS/MS from the T. pseudonana extract with a minimum of 1 peptides at >95% confidence in high light (HL)-treated experiment. (XLS 1082 kb) [file 12864_2016_3335_MOESM3_ESM.xls]

## Sheet: all_protein_annot
Table S2 List of proteins identified with by MS/MS from the T. pseudonana extract with a minimum of 1 peptides at >95% confidence in high light (HL)-treated experiment
Accession number	Protein scorea	MW (kD)b	Sequence coverage (%)c	Number of total spectrad	Number of unique spectrae	Number of total peptidesf	Number of unique peptidesg	Protein name from uniprot_swissprot database	Uniprot_swissprot E-value	Uniprot_swissprot accession	GO Cellular_Component
gi|220974219|gb|EED92549.1|	26	17978	6.8	1	1	1	1	50S ribosomal protein L17 OS=Phenylobacterium zucineum (strain HLK1) GN=rplQ PE=3 SV=1	4e-32	sp|B4R8P2|RL17_PHEZH	GO:0005840//ribosome
gi|220972869|gb|EED91200.1|	27	38230	5.2	1	1	1	1	Isocitrate lyase OS=Coccidioides immitis (strain RS) GN=ICL1 PE=2 SV=2	4e-09	sp|Q96TP5|ACEA_COCIM	-
gi|220970967|gb|EED89303.1|	51	33479	3.9	1	1	1	1	Nucleoredoxin OS=Mus musculus GN=Nxn PE=1 SV=1	1e-08	sp|P97346|NXN_MOUSE
gi|220968931|gb|EED87275.1|	443	51308	20	17	17	7	7	3-ketoacyl-CoA thiolase, peroxisomal OS=Homo sapiens GN=ACAA1 PE=1 SV=2	5e-111	sp|P09110|THIK_HUMAN	GO:0043231//intracellular membrane-bounded organelle;GO:0044444//cytoplasmic part
gi|220975556|gb|EED93884.1|	105	80826	8	4	4	4	4	-	-	-
gi|220978291|gb|EED96617.1|	31	105974	1.4	1	1	1	1	-	-	-
gi|220973936|gb|EED92266.1|	884	35993	38.7	25	25	7	7	ATP synthase subunit gamma, mitochondrial OS=Macaca fascicularis GN=ATP5C1 PE=2 SV=1	8e-45	sp|Q4R5B0|ATPG_MACFA	GO:0043231//intracellular membrane-bounded organelle;GO:0005737//cytoplasm;GO:0045261//proton-transporting ATP synthase complex, catalytic core F(1);GO:0005886//plasma membrane
gi|220973872|gb|EED92202.1|	91	41018	4.7	3	3	1	1	-	-	-
gi|220978192|gb|EED96518.1|	231	72920	11.5	13	13	6	6	T-complex protein 1 subunit gamma OS=Thalassiosira weissflogii PE=2 SV=1	0	sp|Q9LKI7|TCPG_THAWE	GO:0005737//cytoplasm
gi|220967806|gb|EED86182.1|	44	29423	5.2	1	1	1	1	Putative peroxiredoxin ycf42 OS=Odontella sinensis GN=ycf42 PE=3 SV=1	1e-90	sp|P49537|YCF42_ODOSI	GO:0009941//chloroplast envelope;GO:0048046//apoplast;GO:0010319//stromule;GO:0005829//cytosol;GO:0009570//chloroplast stroma;GO:0009579//thylakoid
gi|223635088|sp|A0T0W1.1|CCS1_THAPS	49	56926	7.6	3	3	2	2	Cytochrome c biogenesis protein ccs1 OS=Thalassiosira pseudonana GN=ccs1 PE=3 SV=1	0	sp|A0T0W1|CCS1_THAPS	GO:0016021//integral to membrane;GO:0009535//chloroplast thylakoid membrane
gi|220973739|gb|EED92069.1|	51	42902	4.6	1	1	1	1	Glyoxal reductase OS=Bacillus subtilis (strain 168) GN=yvgN PE=1 SV=1	4e-52	sp|O32210|GR_BACSU	-
gi|220969780|gb|EED88120.1|	56	36177	9.6	3	3	3	3	Phosphopantothenate--cysteine ligase 1 OS=Arabidopsis thaliana GN=PPCS1 PE=2 SV=1	5e-37	sp|Q8GXR5|PPCS1_ARATH
gi|220976554|gb|EED94881.1|	221	64514	12.5	14	14	6	6	Coatomer subunit delta-1 OS=Oryza sativa subsp. japonica GN=Os05g0310800 PE=2 SV=1	1e-43	sp|Q0DJA0|COPD1_ORYSJ	GO:0030131//clathrin adaptor complex
gi|220975256|gb|EED93584.1|	32	63930	2.5	1	1	1	1	Cysteine--tRNA ligase OS=Clostridium thermocellum (strain ATCC 27405 / DSM 1237) GN=cysS PE=3 SV=1	2e-85	sp|A3DH43|SYC_CLOTH	GO:0044444//cytoplasmic part
gi|220978292|gb|EED96618.1|	24	211350	0.5	1	1	1	1	Cation/calcium exchanger 3 OS=Arabidopsis thaliana GN=CCX3 PE=2 SV=1	5e-07	sp|Q9LJI2|CCX3_ARATH	GO:0016021//integral to membrane
gi|220969333|gb|EED87674.1|	32	78131	3	1	1	1	1	Phosphoglucosamine mutase OS=Streptococcus equi subsp. zooepidemicus (strain MGCS10565) GN=glmM PE=3 SV=1	4e-13	sp|B4U3I6|GLMM_STREM	GO:0009507//chloroplast
gi|220973398|gb|EED91729.1|	76	82099	7.1	4	4	4	4	Probable inactive receptor kinase RLK902 OS=Arabidopsis thaliana GN=RLK902 PE=1 SV=1	5e-08	sp|Q9LVI6|RLK90_ARATH
gi|220975680|gb|EED94008.1|	265	105510	8.8	8	8	5	5	Conserved oligomeric Golgi complex subunit 6 OS=Phaeosphaeria nodorum (strain SN15 / ATCC MYA-4574 / FGSC 10173) GN=COG6 PE=3 SV=1	2e-10	sp|Q0UYL3|COG6_PHANO	GO:0017119//Golgi transport complex
gi|220968135|gb|EED86485.1|	52	79412	2.4	2	2	2	2	-	-	-
gi|220973874|gb|EED92204.1|	482	31942	23.5	20	20	5	5	60S ribosomal protein L10 OS=Pinus taeda GN=RPL10 PE=2 SV=1	3e-71	sp|O22431|RL10_PINTA	GO:0044446//intracellular organelle part;GO:0009507//chloroplast;GO:0022626//cytosolic ribosome;GO:0016020//membrane
gi|220978105|gb|EED96431.1|	165	24982	30.9	8	8	5	5	Stromal cell-derived factor 2 OS=Mus musculus GN=Sdf2 PE=2 SV=1	7e-32	sp|Q9DCT5|SDF2_MOUSE	GO:0016020//membrane
gi|209586135|gb|ACI64820.1|	45	68356	2	2	2	1	1	Phosphoglucomutase-2 OS=Homo sapiens GN=PGM2 PE=1 SV=4	2e-121	sp|Q96G03|PGM2_HUMAN	-
gi|220975803|gb|EED94131.1|	44	60757	6.9	2	2	2	2	Cyclin-C1-1 OS=Oryza sativa subsp. japonica GN=Os09g0504400 PE=2 SV=1	2e-08	sp|P93411|CCC11_ORYSJ	GO:0005675//holo TFIIH complex
gi|220975721|gb|EED94049.1|	25	50207	3.1	1	1	1	1	1-aminocyclopropane-1-carboxylate oxidase homolog OS=Solanum lycopersicum GN=ACO3 PE=2 SV=1	3e-08	sp|P10967|ACCH3_SOLLC	-
gi|220973502|gb|EED91832.1|	75	68183	2.6	1	1	1	1	Putative ribosomal RNA methyltransferase NOP2 OS=Homo sapiens GN=NOP2 PE=1 SV=2	5e-115	sp|P46087|NOP2_HUMAN	-
gi|209585772|gb|ACI64457.1|	31	137817	1.6	1	1	1	1	Chaperone protein DnaJ OS=Thermoanaerobacter tengcongensis (strain DSM 15242 / JCM 11007 / NBRC 100824 / MB4) GN=dnaJ PE=3 SV=1	3e-06	sp|Q8RB67|DNAJ_THETN	-
gi|220971845|gb|EED90178.1|	36	192040	1	4	4	2	2	-	-	-
gi|220976740|gb|EED95067.1|	406	49800	15.2	12	12	4	4	DnaJ homolog subfamily B member 5 OS=Homo sapiens GN=DNAJB5 PE=1 SV=1	5e-19	sp|O75953|DNJB5_HUMAN	-
gi|220975735|gb|EED94063.1|	34	54757	2.9	1	1	1	1	Cytochrome P450 4d8 OS=Drosophila melanogaster GN=Cyp4d8 PE=2 SV=2	2e-20	sp|Q9VS79|CP4D8_DROME	-
gi|220973592|gb|EED91922.1|	53	48229	7.1	2	2	2	2	-	-	-
gi|220970480|gb|EED88817.1|	146	30194	23.8	5	5	4	4	Proteasome subunit alpha type-5 OS=Oryza sativa subsp. japonica GN=PAE1 PE=2 SV=1	1e-89	sp|Q9LSU1|PSA5_ORYSJ	GO:0019773//proteasome core complex, alpha-subunit complex;GO:0022626//cytosolic ribosome;GO:0005634//nucleus;GO:0005886//plasma membrane
gi|220978071|gb|EED96397.1|	55	37533	5.9	1	1	1	1	Probable diphthine synthase OS=Arabidopsis thaliana GN=At4g31790 PE=2 SV=1	9e-84	sp|O81769|DPH5_ARATH	GO:0005737//cytoplasm
gi|220973772|gb|EED92102.1|	83	59880	1.6	4	4	1	1	Somatic embryogenesis receptor kinase 2 OS=Arabidopsis thaliana GN=SERK2 PE=1 SV=1	9e-13	sp|Q9XIC7|SERK2_ARATH	-
gi|220968085|gb|EED86441.1|	63	12130	13.4	2	2	1	1	-	-	-	GO:0005622//intracellular
gi|209583391|gb|ACI64077.1|	198	60711	19.5	8	8	7	7	Probable zeta-carotene desaturase OS=Synechococcus elongatus (strain PCC 7942) GN=zds PE=3 SV=1	9e-13	sp|Q31N27|ZDS_SYNE7	-
gi|220974317|gb|EED92647.1|	46	53987	3.5	1	1	1	1	-	-	-
gi|220974555|gb|EED92884.1|	77	48979	11.8	3	3	3	3	U3 small nucleolar RNA-interacting protein 2 OS=Mus musculus GN=Rrp9 PE=1 SV=1	6e-57	sp|Q91WM3|U3IP2_MOUSE
gi|220972333|gb|EED90665.1|	144	79197	5.4	4	4	2	2	-	-	-
gi|220977540|gb|EED95866.1|	53	10926	36.1	2	2	2	2	Non-histone chromosomal protein 6 OS=Schizosaccharomyces pombe (strain 972 / ATCC 24843) GN=nhp6 PE=2 SV=1	9e-13	sp|P87057|NHP6_SCHPO	GO:0005634//nucleus
gi|220971333|gb|EED89668.1|	270	72701	13.2	9	9	6	6	3-hydroxyisobutyryl-CoA hydrolase, mitochondrial OS=Gallus gallus GN=HIBCH PE=2 SV=1	3e-06	sp|Q5ZJ60|HIBCH_CHICK
gi|220974138|gb|EED92468.1|	37	41638	3.2	1	1	1	1	Uncharacterized protein aq_1088 OS=Aquifex aeolicus (strain VF5) GN=aq_1088 PE=3 SV=1	1e-30	sp|O67178|Y1088_AQUAE	-
gi|220976428|gb|EED94755.1|	127	64334	4.7	5	5	2	2	Signal recognition particle protein OS=Synechococcus elongatus (strain PCC 7942) GN=ffh PE=3 SV=1	6e-107	sp|Q55311|SRP54_SYNE7	GO:0048500//signal recognition particle;GO:0009536//plastid
gi|220975629|gb|EED93957.1|	321	28835	14	11	11	2	2	50S ribosomal protein L10 OS=Synechococcus sp. (strain WH8102) GN=rplJ PE=3 SV=1	3e-21	sp|Q7U3T8|RL10_SYNPX	GO:0005840//ribosome;GO:0009536//plastid
gi|220977101|gb|EED95428.1|	66	40328	3	4	4	1	1	Mitochondrial aspartate-glutamate transporter AGC1 OS=Ashbya gossypii (strain ATCC 10895 / CBS 109.51 / FGSC 9923 / NRRL Y-1056) GN=AGC1 PE=3 SV=2	1e-08	sp|Q75AH6|AGC1_ASHGO	GO:0016021//integral to membrane
gi|220978341|gb|EED96667.1|	1221	32764	55	46	46	13	13	Mitochondrial prohibitin complex protein 2 OS=Caenorhabditis elegans GN=phb-2 PE=1 SV=2	4e-68	sp|P50093|PHB2_CAEEL	GO:0043231//intracellular membrane-bounded organelle;GO:0044444//cytoplasmic part;GO:0016020//membrane
gi|220969902|gb|EED88241.1|	149	67889	9.7	7	7	4	4	Protein GCN20 OS=Saccharomyces cerevisiae (strain ATCC 204508 / S288c) GN=GCN20 PE=1 SV=1	1e-13	sp|P43535|GCN20_YEAST	-
gi|220969906|gb|EED88245.1|	274	38985	19.6	9	9	4	4	-	-	-
gi|220969518|gb|EED87859.1|	59	55916	8	4	4	3	3	GTPase Era OS=Bacillus halodurans (strain ATCC BAA-125 / DSM 18197 / FERM 7344 / JCM 9153 / C-125) GN=era PE=3 SV=1	1e-38	sp|Q9KD52|ERA_BACHD	GO:0005737//cytoplasm;GO:0005886//plasma membrane
gi|209583624|gb|ACI64310.1|	51	88861	3.1	4	4	2	2	mRNA-capping enzyme OS=Danio rerio GN=rngtt PE=2 SV=1	4e-07	sp|Q6NY98|MCE1_DANRE	-
gi|152003262|gb|ABS19631.1|	2825	72938	50	88	11	18	4	-	-	-
gi|220971402|gb|EED89737.1|	17	210369	0.6	1	1	1	1	Hybrid signal transduction histidine kinase G OS=Dictyostelium discoideum GN=dhkG PE=3 SV=1	7e-09	sp|Q54Q69|DHKG_DICDI
gi|220971167|gb|EED89502.1|	23	252238	0.4	1	1	1	1	-	-	-
gi|220969561|gb|EED87901.1|	127	68471	6.2	6	6	3	3	Glutathione reductase OS=Pseudomonas aeruginosa (strain ATCC 15692 / PAO1 / 1C / PRS 101 / LMG 12228) GN=gor PE=3 SV=1	3e-121	sp|P23189|GSHR_PSEAE	GO:0005737//cytoplasm
gi|125987528|sp|A0T0Q5.1|RK11_THAPS	235	18882	41.8	10	10	6	6	50S ribosomal protein L11, chloroplastic OS=Thalassiosira pseudonana GN=rpl11 PE=3 SV=1	6e-76	sp|A0T0Q5|RK11_THAPS	GO:0005840//ribosome;GO:0009842//cyanelle;GO:0009507//chloroplast
gi|220969789|gb|EED88129.1|	108	114135	5.1	5	5	4	4	Cyclopropane mycolic acid synthase 1 OS=Mycobacterium tuberculosis (strain ATCC 25177 / H37Ra) GN=cmaA1 PE=1 SV=1	1e-30	sp|A5U866|CMAS1_MYCTA	-
gi|220977521|gb|EED95847.1|	749	89814	20.7	27	27	11	11	Transketolase, chloroplastic OS=Zea mays PE=1 SV=1	0	sp|Q7SIC9|TKTC_MAIZE	GO:0009941//chloroplast envelope;GO:0005829//cytosol;GO:0009570//chloroplast stroma
gi|220976609|gb|EED94936.1|	43	42609	6.1	2	2	2	2	Ras-related GTP-binding protein A OS=Rattus norvegicus GN=Rraga PE=1 SV=1	4e-97	sp|Q63486|RRAGA_RAT	GO:0005737//cytoplasm;GO:0005634//nucleus
gi|220976675|gb|EED95002.1|	191	154503	6.9	9	9	8	8	5-oxoprolinase OS=Rattus norvegicus GN=Oplah PE=1 SV=2	0	sp|P97608|OPLA_RAT	GO:0009506//plasmodesma;GO:0005829//cytosol
gi|220968325|gb|EED86673.1|	612	15973	21	22	22	2	2	-	-	-	-
gi|220970457|gb|EED88794.1|	133	217424	2.7	6	6	4	4	Patatin-like phospholipase domain-containing protein An01g04180 OS=Aspergillus niger (strain CBS 513.88 / FGSC A1513) GN=An01g04180 PE=3 SV=1	2e-33	sp|A2Q8F7|PLPL_ASPNC	-
gi|220974998|gb|EED93327.1|	590	65999	16.2	17	17	6	6	-	-	-
gi|209585879|gb|ACI64564.1|	36	131243	2.2	2	2	2	2	Protein transport protein SEC7 OS=Saccharomyces cerevisiae (strain ATCC 204508 / S288c) GN=SEC7 PE=1 SV=2	7e-36	sp|P11075|SEC7_YEAST	GO:0005622//intracellular
gi|220969487|gb|EED87828.1|	1179	49208	37.2	39	39	10	10	Photosystem II stability/assembly factor HCF136, chloroplastic OS=Guillardia theta GN=hcf136 PE=3 SV=1	2e-103	sp|Q9AW48|P2SAF_GUITH	GO:0034357//photosynthetic membrane;GO:0009534//chloroplast thylakoid
gi|220971512|gb|EED89846.1|	450	72186	25	13	13	9	9	-	-	-	-
gi|209585882|gb|ACI64567.1|	202	91793	13.7	10	10	8	8	WSCD family member CG9164 OS=Drosophila melanogaster GN=CG9164 PE=2 SV=1	6e-09	sp|Q9VXV9|WCSD_DROME	-
gi|220968330|gb|EED86678.1|	37	74159	4.3	2	2	2	2	Glucose-6-phosphate isomerase OS=Aeromonas salmonicida (strain A449) GN=pgi PE=3 SV=1	0	sp|A4STE1|G6PI_AERS4	GO:0005737//cytoplasm
gi|220977819|gb|EED96145.1|	38	65500	2.7	1	1	1	1	-	-	-
gi|220973902|gb|EED92232.1|	3357	115943	28.3	96	96	17	17	Probable cation-transporting P-type ATPase C OS=Mycobacterium leprae (strain TN) GN=ctpC PE=3 SV=1	2e-21	sp|Q9CCL1|CTPC_MYCLE	GO:0016021//integral to membrane
gi|220977566|gb|EED95892.1|	348	72478	14.4	11	11	6	6	Uncharacterized protein MJ1628 OS=Methanocaldococcus jannaschii (strain ATCC 43067 / DSM 2661 / JAL-1 / JCM 10045 / NBRC 100440) GN=MJ1628 PE=4 SV=1	3e-09	sp|Q59022|Y1628_METJA
gi|220976684|gb|EED95011.1|	49	22873	16.1	2	2	2	2	Protein BUD31 homolog OS=Caenorhabditis elegans GN=C07A9.2 PE=2 SV=1	6e-32	sp|P34313|BUD31_CAEEL	GO:0005634//nucleus
gi|220972048|gb|EED90381.1|	188	49797	10.1	6	6	3	3	Probable tocopherol O-methyltransferase, chloroplastic OS=Oryza sativa subsp. japonica GN=VTE4 PE=2 SV=1	2e-93	sp|Q6ZIK0|GTOMC_ORYSJ	-
gi|220971386|gb|EED89721.1|	98	47044	14.8	7	7	5	5	Uroporphyrinogen decarboxylase OS=Salinibacter ruber (strain DSM 13855 / M31) GN=hemE PE=3 SV=1	3e-74	sp|Q2S1W0|DCUP_SALRD	-
gi|220972525|gb|EED90857.1|	26	55895	1.9	1	1	1	1	COP9 signalosome complex subunit 2 OS=Dictyostelium discoideum GN=csn2 PE=1 SV=1	5e-87	sp|Q54HL6|CSN2_DICDI
gi|220974074|gb|EED92404.1|	41	109397	1.2	1	1	1	1	Probable dipeptidyl-aminopeptidase B OS=Botryotinia fuckeliana (strain B05.10) GN=dapB PE=3 SV=1	2e-36	sp|A6SL49|DAPB_BOTFB	GO:0016020//membrane
gi|220969534|gb|EED87875.1|	884	40415	41	31	31	11	11	Uncharacterized protein At2g34460, chloroplastic OS=Arabidopsis thaliana GN=At2g34460 PE=1 SV=1	4e-46	sp|Q8H124|Y2446_ARATH	GO:0010287//plastoglobule;GO:0009941//chloroplast envelope;GO:0009535//chloroplast thylakoid membrane
gi|220973959|gb|EED92289.1|	1551	57228	31.4	78	78	11	11	Protochlorophyllide reductase, chloroplastic OS=Chlamydomonas reinhardtii GN=PORA PE=3 SV=1	5e-89	sp|Q39617|POR_CHLRE	GO:0009941//chloroplast envelope;GO:0009534//chloroplast thylakoid
gi|220972560|gb|EED90892.1|	118	60430	15.7	11	11	7	7	Cytochrome P450 82C3 OS=Arabidopsis thaliana GN=CYP82C3 PE=2 SV=3	4e-17	sp|O49396|C82C3_ARATH	-
gi|220973516|gb|EED91846.1|	117	34926	10.4	5	5	2	2	-	-	-
gi|209586051|gb|ACI64736.1|	14	29370	5.6	1	1	1	1	Uncharacterized oxidoreductase ygbJ OS=Escherichia coli (strain K12) GN=ygbJ PE=3 SV=1	1e-42	sp|Q46888|YGBJ_ECOLI	GO:0005634//nucleus
gi|220973933|gb|EED92263.1|	27	49672	2.2	1	1	1	1	-	-	-	GO:0016021//integral to membrane
gi|220977054|gb|EED95381.1|	98	48746	6.8	1	1	1	1	-	-	-
gi|220977632|gb|EED95958.1|	1019	26057	25.7	48	48	4	4	Protein FAM210B OS=Homo sapiens GN=FAM210B PE=1 SV=2	3e-06	sp|Q96KR6|F210B_HUMAN	GO:0016020//membrane;GO:0009507//chloroplast
gi|220972447|gb|EED90779.1|	218	20834	32.5	7	7	3	3	Neuroglobin OS=Macaca mulatta GN=NGB PE=2 SV=2	1e-10	sp|Q6WZ20|NGB_MACMU	-
gi|220973222|gb|EED91553.1|	32	35074	4.8	1	1	1	1	-	-	-
gi|220975114|gb|EED93443.1|	314	101247	17.4	14	14	9	9	Uncharacterized acyltransferase C1718.04 OS=Schizosaccharomyces pombe (strain 972 / ATCC 24843) GN=SPBC1718.04 PE=1 SV=1	2e-61	sp|Q9P7P0|YOL4_SCHPO	-
gi|220975765|gb|EED94093.1|	36	38235	10.5	2	2	2	2	Abhydrolase domain-containing protein 14B OS=Rattus norvegicus GN=Abhd14b PE=2 SV=1	3e-12	sp|Q6DGG1|ABHEB_RAT
gi|220974227|gb|EED92557.1|	697	83242	24.2	22	22	10	10	-	-	-	-
gi|220972507|gb|EED90839.1|	37	80021	4.3	2	1	2	1	-	-	-
gi|220973171|gb|EED91502.1|	55	23174	12.8	3	3	2	2	Adenylyl cyclase-associated protein OS=Saccharomyces cerevisiae (strain ATCC 204508 / S288c) GN=SRV2 PE=1 SV=1	1e-07	sp|P17555|CAP_YEAST	-
gi|220974272|gb|EED92602.1|	124	211573	4.1	8	8	5	5		1e-05	sp|A8PJX4|CLU_BRUMA	GO:0044464//cell part
gi|220978326|gb|EED96652.1|	138	35951	15.4	5	5	3	3	U1 small nuclear ribonucleoprotein A OS=Sus scrofa GN=SNRPA PE=2 SV=1	3e-19	sp|Q06AA4|SNRPA_PIG	GO:0015030//Cajal body;GO:0005730//nucleolus;GO:0005686//U2 snRNP;GO:0005737//cytoplasm
gi|220973500|gb|EED91830.1|	38	54818	2.7	1	1	1	1	-	-	-
gi|220976525|gb|EED94852.1|	46	82835	8.3	4	4	4	4	Probable tyrosyl-DNA phosphodiesterase OS=Caenorhabditis elegans GN=F52C12.1 PE=2 SV=1	2e-19	sp|Q9TXV7|TYDP1_CAEEL	GO:0005634//nucleus
gi|220976590|gb|EED94917.1|	821	98405	17.4	32	32	12	12	Fatty acid oxidation complex subunit alpha OS=Pseudomonas putida GN=fadB PE=3 SV=2	2e-18	sp|Q9AHY3|FADB_PSEPU	-
gi|220967964|gb|EED86327.1|	68	42616	13.5	3	3	3	3	Acyl-[acyl-carrier-protein] desaturase, chloroplastic OS=Brassica napus PE=2 SV=1	2e-100	sp|P29108|STAD_BRANA	GO:0009507//chloroplast;GO:0005739//mitochondrion
gi|220974182|gb|EED92512.1|	100	34130	5.6	2	2	1	1	-	-	-
gi|209583546|gb|ACI64232.1|	53	42561	5.4	1	1	1	1	-	-	-	-
gi|220976042|gb|EED94370.1|	447	45708	18.1	20	20	5	5	-	-	-
gi|220971823|gb|EED90156.1|	90	38447	3.9	2	2	1	1	-	-	-
gi|220977973|gb|EED96299.1|	112	44294	8.4	2	2	2	2	Galactokinase OS=Homo sapiens GN=GALK1 PE=1 SV=1	1e-79	sp|P51570|GALK1_HUMAN	GO:0005737//cytoplasm
gi|220976548|gb|EED94875.1|	147	87940	9.9	6	6	5	5	Cycloartenol synthase 2 OS=Betula platyphylla GN=CASBPX2 PE=1 SV=1	3e-177	sp|Q8W3Z3|CAS2_BETPL	GO:0005773//vacuole
gi|220969005|gb|EED87348.1|	1160	53029	38.7	38	38	11	11	3-oxoacyl-[acyl-carrier-protein] synthase 1 OS=Escherichia coli (strain K12) GN=fabB PE=1 SV=1	1e-119	sp|P0A953|FABB_ECOLI	-
gi|220976586|gb|EED94913.1|	5011	282869	39.2	185	185	62	62	Acetyl-CoA carboxylase 2 OS=Arabidopsis thaliana GN=ACC2 PE=2 SV=1	0	sp|F4I1L3|ACC2_ARATH	-
gi|220976680|gb|EED95007.1|	125	76949	8.1	4	4	4	4	-	-	-
gi|220969736|gb|EED88076.1|	26	102184	2	1	1	1	1	Transcription initiation factor IIB OS=Homo sapiens GN=GTF2B PE=1 SV=1	3e-08	sp|Q00403|TF2B_HUMAN	-
gi|220974714|gb|EED93043.1|	1669	34485	44.1	58	58	12	12	40S ribosomal protein S3-2 OS=Arabidopsis thaliana GN=RPS3B PE=1 SV=1	1e-90	sp|Q9M339|RS32_ARATH	GO:0005730//nucleolus;GO:0022626//cytosolic ribosome;GO:0005773//vacuole;GO:0005886//plasma membrane;GO:0015935//small ribosomal subunit;GO:0009507//chloroplast
gi|220973135|gb|EED91466.1|	1444	39582	52.2	37	37	13	13	Probable L-ascorbate peroxidase 8, chloroplastic OS=Oryza sativa subsp. japonica GN=APX8 PE=2 SV=2	6e-76	sp|Q69SV0|APX8_ORYSJ	GO:0044424//intracellular part
gi|220972079|gb|EED90412.1|	455	91398	13.8	21	21	7	7	-	-	-
gi|220970782|gb|EED89118.1|	67	44926	4.4	2	2	1	1	Nuclease OS=Nostoc sp. (strain PCC 7120 / UTEX 2576) GN=nucA PE=1 SV=1	7e-08	sp|P38446|NUCA_NOSS1	-
gi|220969937|gb|EED88276.1|	97	40372	9.1	2	2	2	2	-	-	-	-
gi|220971720|gb|EED90054.1|	548	29604	16.9	22	22	3	3	-	-	-
gi|220974172|gb|EED92502.1|	122	38776	10.2	5	4	3	2	Probable phosphoglycerate mutase OS=Dictyostelium discoideum GN=gpmA PE=1 SV=1	9e-93	sp|Q54NE6|PGAM_DICDI	-
gi|220975658|gb|EED93986.1|	214	21555	18.3	7	7	2	2	Peptidyl-prolyl cis-trans isomerase OS=Candida albicans (strain SC5314 / ATCC MYA-2876) GN=CYP1 PE=1 SV=1	5e-51	sp|P22011|PPIA_CANAL	-
gi|220974387|gb|EED92716.1|	489	44363	25.6	24	24	7	7	Casein kinase I isoform delta (Fragment) OS=Oryctolagus cuniculus GN=CSNK1D PE=1 SV=1	6e-24	sp|P81123|KC1D_RABIT	GO:0044424//intracellular part
gi|220973028|gb|EED91359.1|	70	35077	8.8	2	2	2	2	-	-	-
gi|220976145|gb|EED94473.1|	452	46792	27.8	18	18	8	8	-	-	-
gi|220972886|gb|EED91217.1|	71	47560	7.6	3	3	2	2	Quinone oxidoreductase OS=Mus musculus GN=Cryz PE=2 SV=1	1e-17	sp|P47199|QOR_MOUSE	-
gi|220968813|gb|EED87157.1|	33	96404	1	2	2	1	1	Heat-stable enterotoxin receptor OS=Cavia porcellus GN=GUCY2C PE=2 SV=1	5e-22	sp|P70106|GUC2C_CAVPO	GO:0005622//intracellular
gi|220970895|gb|EED89231.1|	326	41985	28.7	10	10	6	6	Replication factor C small subunit OS=Haloquadratum walsbyi (strain DSM 16790) GN=rfcS PE=3 SV=1	6e-09	sp|Q18E75|RFCS_HALWD	-
gi|74325183|ref|YP_316603.1|	62	26867	14.4	5	5	2	2	30S ribosomal protein S7, chloroplastic OS=Euglena gracilis GN=rps7 PE=3 SV=2	2e-07	sp|P02360|RR7_EUGGR	GO:0015935//small ribosomal subunit;GO:0009507//chloroplast;GO:0005739//mitochondrion
gi|220978350|gb|EED96676.1|	247	19590	37.1	17	17	6	6	-	-	-
gi|220973018|gb|EED91349.1|	57	188901	2.2	2	2	2	2	DNA-directed RNA polymerase subunit beta' OS=Campylobacter jejuni subsp. jejuni serotype O:6 (strain 81116 / NCTC 11828) GN=rpoC PE=3 SV=1	2e-06	sp|A8FKR4|RPOC_CAMJ8	GO:0005634//nucleus
gi|220970816|gb|EED89152.1|	105	91535	3.8	3	3	2	2	-	-	-
gi|220972414|gb|EED90746.1|	1064	26171	26.2	33	33	5	5	Peptidyl-prolyl cis-trans isomerase CYP19-2 OS=Arabidopsis thaliana GN=CYP19-2 PE=1 SV=1	5e-59	sp|Q9SKQ0|CP19B_ARATH	-
gi|220973032|gb|EED91363.1|	25	78668	1	1	1	1	1	Cap-specific mRNA (nucleoside-2'-O-)-methyltransferase 1 OS=Bos taurus GN=FTSJD2 PE=2 SV=1	7e-14	sp|A2VE39|MTR1_BOVIN	-
gi|220976727|gb|EED95054.1|	21	67719	1.7	1	1	1	1	-	-	-
gi|220976915|gb|EED95242.1|	26	11533	28.4	2	2	2	2	30S ribosomal protein S16 OS=Roseiflexus sp. (strain RS-1) GN=rpsP PE=3 SV=1	1e-21	sp|A5UST8|RS16_ROSS1	GO:0005840//ribosome;GO:0009536//plastid;GO:0005739//mitochondrion
gi|220970498|gb|EED88835.1|	78	31490	12	2	2	2	2	Protein disulfide-isomerase-like protein EhSep2 OS=Emiliania huxleyi GN=SEP2 PE=1 SV=2	2e-38	sp|Q50KB1|SEP2_EMIHU	-
gi|220974681|gb|EED93010.1|	20	593743	0.2	1	1	1	1	Dynein beta chain, flagellar outer arm OS=Chlamydomonas reinhardtii GN=ODA4 PE=3 SV=1	0	sp|Q39565|DYHB_CHLRE	GO:0030286//dynein complex;GO:0042995//cell projection
gi|220969874|gb|EED88213.1|	28	30240	4.7	1	1	1	1	Large subunit GTPase 1 homolog OS=Macaca fascicularis GN=LSG1 PE=2 SV=1	9e-27	sp|Q4R8L2|LSG1_MACFA	GO:0005829//cytosol
gi|220977803|gb|EED96129.1|	91	28574	6.9	2	2	1	1	46 kDa FK506-binding nuclear protein OS=Spodoptera frugiperda GN=FKBP46 PE=2 SV=1	3e-11	sp|Q26486|FKBP4_SPOFR	-
gi|220975990|gb|EED94318.1|	143	51558	13.8	10	10	4	4	Branched-chain-amino-acid aminotransferase OS=Haemophilus influenzae (strain ATCC 51907 / DSM 11121 / KW20 / Rd) GN=ilvE PE=3 SV=1	3e-77	sp|P54689|ILVE_HAEIN	GO:0009507//chloroplast;GO:0005739//mitochondrion
gi|220968805|gb|EED87149.1|	23	55993	2.1	2	2	1	1	-	-	-
gi|220978342|gb|EED96668.1|	463	39837	29	21	21	7	7	-	-	-	-
gi|220975937|gb|EED94265.1|	38	82244	4.7	3	3	3	3	PI-PLC X domain-containing protein At5g67130 OS=Arabidopsis thaliana GN=At5g67130 PE=1 SV=1	3e-12	sp|Q93XX5|Y5713_ARATH	-
gi|220974396|gb|EED92725.1|	2913	53646	45.5	114	114	15	15	Protein cbbX homolog, chloroplastic OS=Guillardia theta GN=cbbX PE=3 SV=1	2e-122	sp|Q9SCC7|CBBX_GUITH	GO:0033009//nucleomorph;GO:0009507//chloroplast
gi|209586077|gb|ACI64762.1|	140	23115	11.1	8	8	2	2	-	-	-
gi|220971289|gb|EED89624.1|	73	76655	6.1	4	4	3	3	Methionine--tRNA ligase OS=Rhizobium loti (strain MAFF303099) GN=metG PE=3 SV=1	4e-103	sp|Q98MV8|SYM_RHILO	GO:0005737//cytoplasm
gi|209586229|gb|ACI64914.1|	35	67538	3.5	1	1	1	1	Sphingomyelin phosphodiesterase OS=Bos taurus GN=SMPD1 PE=2 SV=1	4e-13	sp|Q0VD19|ASM_BOVIN
gi|220977080|gb|EED95407.1|	88	73468	8.1	5	5	4	4	-	-	-
gi|220974599|gb|EED92928.1|	180	48104	14.8	9	9	6	6	Malate dehydrogenase OS=Pyrococcus horikoshii (strain ATCC 700860 / DSM 12428 / JCM 9974 / NBRC 100139 / OT-3) GN=mdh PE=1 SV=1	2e-51	sp|O59028|MDH_PYRHO	-
gi|220975150|gb|EED93479.1|	31	36105	4	1	1	1	1	-	-	-
gi|220975333|gb|EED93661.1|	414	72751	20.6	14	14	9	9	-	-	-
gi|220976541|gb|EED94868.1|	17	21909	5.9	1	1	1	1	Probable ribosome biogenesis protein C16orf42 homolog OS=Mus musculus PE=2 SV=1	4e-44	sp|Q5HZH2|TSR3_MOUSE
gi|220969991|gb|EED88330.1|	301	41143	24.3	12	12	6	6	Probable 26S proteasome non-ATPase regulatory subunit 3b OS=Arabidopsis thaliana GN=At1g75990 PE=2 SV=2	8e-57	sp|Q9LQR8|PSD32_ARATH	GO:0000502//proteasome complex
gi|209585927|gb|ACI64612.1|	36	39063	3.6	1	1	1	1	-	-	-
gi|220971205|gb|EED89540.1|	46	63042	2.7	1	1	1	1	ABC transporter F family member 4 OS=Arabidopsis thaliana GN=ABCF4 PE=2 SV=1	2e-07	sp|Q9M1H3|AB4F_ARATH	-
gi|209586372|gb|ACI65057.1|	18	21596	4.5	1	1	1	1	Uncharacterized short-chain type dehydrogenase/reductase y4eK OS=Rhizobium sp. (strain NGR234) GN=NGR_a03840 PE=3 SV=1	6e-16	sp|P55434|Y4EK_RHISN	GO:0005783//endoplasmic reticulum
gi|220977571|gb|EED95897.1|	366	144594	11.1	15	15	10	10	Probable phospholipid-transporting ATPase VD (Fragment) OS=Macaca fascicularis GN=ATP10D PE=2 SV=1	1e-80	sp|Q9GKS6|AT10D_MACFA	GO:0043231//intracellular membrane-bounded organelle;GO:0016021//integral to membrane;GO:0044444//cytoplasmic part
gi|220975824|gb|EED94152.1|	47	19995	12.9	2	2	2	2	50S ribosomal protein L13 OS=Bacillus halodurans (strain ATCC BAA-125 / DSM 18197 / FERM 7344 / JCM 9153 / C-125) GN=rplM PE=3 SV=1	5e-36	sp|Q9KGD5|RL13_BACHD	GO:0005840//ribosome;GO:0009536//plastid
gi|220974976|gb|EED93305.1|	75	78368	7.1	5	5	4	4	Chaperone protein DnaJ OS=Bifidobacterium longum (strain NCC 2705) GN=dnaJ PE=3 SV=1	1e-07	sp|Q8G6C6|DNAJ_BIFLO	GO:0005634//nucleus
gi|220968277|gb|EED86625.1|	159	157411	3.6	4	4	3	3	Methylmalonyl-CoA carboxyltransferase 1.3S subunit OS=Propionibacterium freudenreichii subsp. shermanii PE=1 SV=1	3e-08	sp|P02904|BCCP_PROFR	-
gi|220970664|gb|EED89001.1|	208	31720	23	9	9	4	4	Protein disulfide-isomerase erp38 OS=Neurospora crassa (strain ATCC 24698 / 74-OR23-1A / CBS 708.71 / DSM 1257 / FGSC 987) GN=erp38 PE=2 SV=2	2e-13	sp|Q92249|ERP38_NEUCR	-
gi|220977790|gb|EED96116.1|	21	28817	11.3	2	2	2	2	-	-	-	-
gi|220976513|gb|EED94840.1|	83	34648	4.2	2	2	1	1	DBH-like monooxygenase protein 2 homolog OS=Danio rerio GN=moxd2 PE=2 SV=2	6e-07	sp|Q08CS6|MOXD2_DANRE
gi|220973333|gb|EED91664.1|	353	47776	22.2	14	14	7	7	3-ketoacyl-CoA thiolase, mitochondrial OS=Homo sapiens GN=ACAA2 PE=1 SV=2	2e-130	sp|P42765|THIM_HUMAN	-
gi|220972758|gb|EED91089.1|	42	49215	2.3	1	1	1	1	-	-	-
gi|220973263|gb|EED91594.1|	47	39299	6.9	2	1	2	1	Serine/threonine-protein kinase ULK3 OS=Xenopus laevis GN=ulk3 PE=2 SV=1	8e-56	sp|Q4V7Q6|ULK3_XENLA	-
gi|220971291|gb|EED89626.1|	84	37540	11.3	2	2	2	2	-	-	-	-
gi|220976391|gb|EED94718.1|	66	35060	5.3	2	2	1	1	LAS seventeen-binding protein 3 OS=Saccharomyces cerevisiae (strain ATCC 204508 / S288c) GN=LSB3 PE=1 SV=3	2e-16	sp|P43603|LSB3_YEAST
gi|220967960|gb|EED86323.1|	18	46370	3.2	1	1	1	1	Multidrug resistance-associated protein 7 OS=Mus musculus GN=Abcc10 PE=2 SV=1	1e-12	sp|Q8R4P9|MRP7_MOUSE	GO:0016021//integral to membrane
gi|209585785|gb|ACI64470.1|	500	25146	30.5	21	21	4	4	-	-	-
gi|220974403|gb|EED92732.1|	132	84823	7.9	6	3	4	3	Thioredoxin OS=Borrelia burgdorferi (strain ATCC 35210 / B31 / CIP 102532 / DSM 4680) GN=trxA PE=3 SV=1	7e-12	sp|O51088|THIO_BORBU	GO:0005829//cytosol;GO:0005759//mitochondrial matrix
gi|209586031|gb|ACI64716.1|	347	157881	9.8	16	16	8	8	Probable cation-transporting ATPase E OS=Mycobacterium bovis (strain ATCC BAA-935 / AF2122/97) GN=ctpE PE=3 SV=1	2e-06	sp|P0A505|CTPE_MYCBO	GO:0016021//integral to membrane;GO:0005783//endoplasmic reticulum;GO:0005886//plasma membrane
gi|220975342|gb|EED93670.1|	391	23240	12.1	25	25	3	3	Photosystem II 11 kDa protein OS=Synechocystis sp. (strain PCC 6803 / Kazusa) GN=slr1645 PE=1 SV=2	3e-13	sp|P74367|PS11_SYNY3
gi|220968518|gb|EED86865.1|	675	42023	35.5	26	26	11	11	Pyridoxal biosynthesis lyase PdxS OS=Roseiflexus sp. (strain RS-1) GN=pdxS PE=3 SV=1	2e-97	sp|A5UY94|PDXS_ROSS1	GO:0044444//cytoplasmic part
gi|220970377|gb|EED88714.1|	62	186575	1.4	3	3	2	2	Vacuolar protein sorting-associated protein 41 homolog OS=Solanum lycopersicum GN=VPS41 PE=2 SV=1	4e-07	sp|P93231|VPS41_SOLLC
gi|220975929|gb|EED94257.1|	60	16956	9.6	3	3	1	1	Nuclear transcription factor Y subunit C-2 OS=Arabidopsis thaliana GN=NFYC2 PE=2 SV=2	7e-34	sp|Q8LCG7|NFYC2_ARATH	GO:0005737//cytoplasm;GO:0005634//nucleus
gi|220969073|gb|EED87416.1|	43	32630	5.6	1	1	1	1	-	-	-
gi|220973131|gb|EED91462.1|	23	106226	1.4	1	1	1	1	-	-	-
gi|220972994|gb|EED91325.1|	101	89518	6.8	4	4	3	3	-	-	-	-
gi|220974750|gb|EED93079.1|	3575	24816	27.1	97	97	5	5	Chlorophyll a-b binding protein 1B-21, chloroplastic OS=Hordeum vulgare GN=LHC Ib-21 PE=1 SV=1	4e-06	sp|Q9SDM1|CB121_HORVU
gi|220978200|gb|EED96526.1|	50	62996	2.7	1	1	1	1	Protein O-linked-mannose beta-1,2-N-acetylglucosaminyltransferase 1 OS=Homo sapiens GN=POMGNT1 PE=1 SV=2	2e-22	sp|Q8WZA1|PMGT1_HUMAN	GO:0000139//Golgi membrane
gi|220972286|gb|EED90618.1|	658	30939	36.8	29	29	9	9	V-type proton ATPase subunit E OS=Drosophila melanogaster GN=Vha26 PE=2 SV=1	9e-33	sp|P54611|VATE_DROME	GO:0033178//proton-transporting two-sector ATPase complex, catalytic domain
gi|220968520|gb|EED86867.1|	27	35833	7.3	2	2	2	2	-	-	-
gi|220977093|gb|EED95420.1|	37	43617	3.3	1	1	1	1	Alpha-galactosidase 2 OS=Pediococcus pentosaceus GN=agaS PE=3 SV=1	4e-08	sp|P43469|AGAL2_PEDPE	-
gi|220974194|gb|EED92524.1|	52	69282	3.5	3	3	2	2	-	-	-
gi|209586141|gb|ACI64826.1|	27	109744	2.1	2	2	2	2	Neutral alpha-glucosidase AB OS=Dictyostelium discoideum GN=modA PE=3 SV=1	0	sp|Q94502|GANAB_DICDI	GO:0009507//chloroplast;GO:0005783//endoplasmic reticulum
gi|220971300|gb|EED89635.1|	120	51102	9.3	4	4	3	3	Probable RNA 3'-terminal phosphate cyclase-like protein OS=Dictyostelium discoideum GN=rcl1 PE=1 SV=2	3e-79	sp|Q54S38|RCL1_DICDI	GO:0005730//nucleolus
gi|220977650|gb|EED95976.1|	49	19779	8.5	1	1	1	1	-	-	-	-
gi|220973210|gb|EED91541.1|	34	308976	0.7	2	2	2	2	-	-	-	-
gi|220973038|gb|EED91369.1|	26	65129	2.5	1	1	1	1	Pescadillo homolog OS=Kluyveromyces lactis (strain ATCC 8585 / CBS 2359 / DSM 70799 / NBRC 1267 / NRRL Y-1140 / WM37) GN=NOP7 PE=3 SV=1	1e-59	sp|Q6CQQ1|PESC_KLULA	GO:0005730//nucleolus
gi|220972080|gb|EED90413.1|	63	102639	3.3	2	2	2	2	Eukaryotic translation initiation factor 2D OS=Rattus norvegicus GN=Eif2d PE=2 SV=1	3e-08	sp|Q5PPG7|EIF2D_RAT	-
gi|220974127|gb|EED92457.1|	283	15513	23.2	6	6	2	2	Peptidyl-prolyl cis-trans isomerase FKBP12 OS=Vicia faba GN=FKBP12 PE=1 SV=1	4e-44	sp|O04287|FKB12_VICFA	-
gi|220968255|gb|EED86604.1|	44	87710	1.7	1	1	1	1	-	-	-	GO:0005634//nucleus
gi|220968529|gb|EED86875.1|	93	109909	2.4	4	4	2	2	-	-	-
gi|220970291|gb|EED88629.1|	515	86136	29	22	22	13	13	Phytoene dehydrogenase OS=Rhodobacter sphaeroides (strain ATCC 17023 / 2.4.1 / NCIB 8253 / DSM 158) GN=crtI PE=3 SV=2	5e-07	sp|P54980|CRTI_RHOS4	GO:0043231//intracellular membrane-bounded organelle;GO:0044444//cytoplasmic part
gi|209583576|gb|ACI64262.1|	17	86941	0.8	2	2	1	1	-	-	-
gi|220974410|gb|EED92739.1|	90	24355	9.6	1	1	1	1	cAMP-dependent protein kinase regulatory subunit OS=Candida glabrata (strain ATCC 2001 / CBS 138 / JCM 3761 / NBRC 0622 / NRRL Y-65) GN=PKAR PE=3 SV=1	1e-24	sp|Q6FQL6|KAPR_CANGA	GO:0005952//cAMP-dependent protein kinase complex
gi|220973426|gb|EED91757.1|	78	195545	1.9	3	3	3	3	Hybrid signal transduction histidine kinase G OS=Dictyostelium discoideum GN=dhkG PE=3 SV=1	3e-11	sp|Q54Q69|DHKG_DICDI
gi|220968041|gb|EED86398.1|	61	60388	5.8	3	3	2	2	-	-	-
gi|54398628|gb|AAV33786.1|	377	112953	7.3	18	18	5	5	-	-	-	-
gi|220971826|gb|EED90159.1|	730	34224	42	34	7	9	5	-	-	-
gi|220975255|gb|EED93583.1|	99	15735	10.6	3	3	1	1	Phototropin-2 OS=Oryza sativa subsp. japonica GN=PHOT2 PE=1 SV=1	5e-25	sp|Q9ST27|PHOT2_ORYSJ	-
gi|220973261|gb|EED91592.1|	137	71893	7.8	8	7	4	3	ATP-dependent zinc metalloprotease FTSH, chloroplastic (Fragment) OS=Capsicum annuum GN=FTSH PE=2 SV=1	8e-171	sp|Q39444|FTSH_CAPAN	GO:0016020//membrane;GO:0009507//chloroplast;GO:0009579//thylakoid
gi|220974754|gb|EED93083.1|	487	23685	17.4	21	21	4	4	-	-	-
gi|220968006|gb|EED86366.1|	218	56507	13.3	9	9	4	4	Spore coat polysaccharide biosynthesis protein SpsC OS=Bacillus subtilis (strain 168) GN=spsC PE=3 SV=1	4e-27	sp|P39623|SPSC_BACSU	-
gi|220968564|gb|EED86910.1|	392	67970	17.2	21	21	8	8	Uncharacterized MscS family protein aq_812 OS=Aquifex aeolicus (strain VF5) GN=aq_812 PE=3 SV=1	2e-07	sp|O66994|Y812_AQUAE	GO:0016020//membrane;GO:0009507//chloroplast
gi|220968884|gb|EED87228.1|	147	34079	7.8	6	6	2	2	-	-	-	GO:0009654//oxygen evolving complex;GO:0019898//extrinsic to membrane
gi|220973876|gb|EED92206.1|	37	20719	11.2	2	2	1	1	-	-	-	-
gi|209583632|gb|ACI64318.1|	234	50412	16.9	10	10	3	3	-	-	-
gi|209585715|gb|ACI64400.1|	28	43136	2.6	1	1	1	1		4e-06	sp|Q7TSV9|ENKD1_MOUSE
gi|209585795|gb|ACI64480.1|	123	71360	4.4	3	3	2	2	-	-	-	-
gi|220972217|gb|EED90549.1|	305	59627	16.8	15	15	7	7	Argininosuccinate lyase OS=Chlamydomonas reinhardtii GN=ARG7 PE=2 SV=2	3e-141	sp|P22675|ARLY_CHLRE	GO:0005737//cytoplasm
gi|220977219|gb|EED95546.1|	56	63803	5.2	1	1	1	1	Probable eukaryotic translation initiation factor 5 OS=Schizosaccharomyces pombe (strain 972 / ATCC 24843) GN=SPAC2F7.05c PE=2 SV=1	1e-30	sp|Q09689|IF5_SCHPO	-
gi|220975498|gb|EED93826.1|	29	23029	7.7	1	1	1	1	Proteasome subunit beta type-6 OS=Nicotiana tabacum PE=2 SV=1	3e-28	sp|P93395|PSB6_TOBAC	GO:0005773//vacuole;GO:0005839//proteasome core complex;GO:0005634//nucleus
gi|220970224|gb|EED88562.1|	24	18723	6.2	1	1	1	1	-	-	-
gi|220978103|gb|EED96429.1|	27	18602	6.7	1	1	1	1	-	-	-
gi|220975558|gb|EED93886.1|	78	124443	5.8	4	4	4	4	Splicing factor 3B subunit 1 OS=Xenopus laevis GN=sf3b1 PE=2 SV=1	0	sp|O57683|SF3B1_XENLA	GO:0009507//chloroplast
gi|220975459|gb|EED93787.1|	29	147138	1.7	2	2	2	2	-	-	-
gi|220973579|gb|EED91909.1|	84	42173	8.8	2	2	2	2	Uncharacterized protein C9orf114 OS=Homo sapiens GN=C9orf114 PE=1 SV=3	5e-72	sp|Q5T280|CI114_HUMAN	-
gi|220968837|gb|EED87181.1|	91	55308	12.6	6	6	4	4		2e-58	sp|F4JJJ3|NDB3_ARATH	GO:0005739//mitochondrion
gi|220972894|gb|EED91225.1|	1824	102550	32.6	87	87	21	21	Heat shock protein 83 OS=Trypanosoma brucei brucei GN=HSP83 PE=1 SV=1	2e-89	sp|P12861|HSP83_TRYBB	GO:0005737//cytoplasm
gi|220976126|gb|EED94454.1|	50	67249	2	2	2	1	1	-	-	-
gi|220971096|gb|EED89431.1|	23	107940	1.7	1	1	1	1	Probable glutamyl endopeptidase, chloroplastic OS=Oryza sativa subsp. japonica GN=GEP PE=2 SV=1	2e-130	sp|Q10MJ1|CGEP_ORYSJ	-
gi|220975810|gb|EED94138.1|	153	121465	5.1	5	5	4	4	Leucine--tRNA ligase OS=Sorangium cellulosum (strain So ce56) GN=leuS PE=3 SV=1	0	sp|A9EYY7|SYL_SORC5	GO:0009570//chloroplast stroma;GO:0005739//mitochondrion
gi|220971577|gb|EED89911.1|	32	176782	1.5	2	2	2	2	Replication factor C subunit 1 OS=Drosophila melanogaster GN=Gnf1 PE=1 SV=2	3e-74	sp|P35600|RFC1_DROME	GO:0043234//protein complex;GO:0044424//intracellular part
gi|220973540|gb|EED91870.1|	48	61210	7.6	3	3	3	3	-	-	-
gi|220977581|gb|EED95907.1|	217	62998	6.5	15	2	3	2	ATP-dependent RNA helicase DBP2-A OS=Cryptococcus neoformans var. neoformans serotype D (strain JEC21 / ATCC MYA-565) GN=DBP2 PE=3 SV=1	3e-106	sp|P0CQ76|DBP2_CRYNJ	-
gi|220976646|gb|EED94973.1|	34	30011	9.1	2	2	2	2	-	-	-
gi|209586181|gb|ACI64866.1|	116	178229	5.1	5	5	5	5	Structural maintenance of chromosomes protein 1 OS=Schizosaccharomyces pombe (strain 972 / ATCC 24843) GN=psm1 PE=1 SV=1	2e-65	sp|O94383|SMC1_SCHPO	GO:0005694//chromosome;GO:0005634//nucleus
gi|209583600|gb|ACI64286.1|	48	34246	4.4	1	1	1	1	Calcium-binding mitochondrial carrier protein SCaMC-1 OS=Homo sapiens GN=SLC25A24 PE=1 SV=2	2e-07	sp|Q6NUK1|SCMC1_HUMAN	GO:0016021//integral to membrane
gi|209586381|gb|ACI65066.1|	80	12682	21.7	3	1	2	1	N-alpha-acetyltransferase 38, NatC auxiliary subunit OS=Mus musculus GN=Naa38 PE=2 SV=3	1e-17	sp|Q6ZWM4|NAA38_MOUSE
gi|220974237|gb|EED92567.1|	19	10761	18.2	1	1	1	1	DnaJ homolog subfamily B member 3 OS=Homo sapiens GN=DNAJB3 PE=1 SV=1	7e-18	sp|Q8WWF6|DNJB3_HUMAN	-
gi|220976937|gb|EED95264.1|	24	50241	2.1	1	1	1	1	-	-	-
gi|220973249|gb|EED91580.1|	63	34442	5.6	1	1	1	1	Sterol 24-C-methyltransferase OS=Pneumocystis carinii GN=erg6 PE=2 SV=1	1e-07	sp|Q96WX4|ERG6_PNECA	-
gi|220973450|gb|EED91781.1|	1352	74412	33.4	46	46	15	15	60 kDa chaperonin 2 OS=Nostoc sp. (strain PCC 7120 / UTEX 2576) GN=groL2 PE=3 SV=1	3e-147	sp|Q8YVS8|CH602_NOSS1	GO:0044435//plastid part
gi|220971246|gb|EED89581.1|	599	165975	12.9	27	27	14	14	Methionine synthase (Fragment) OS=Pseudomonas putida GN=metH PE=3 SV=1	0	sp|O33465|METH_PSEPU	GO:0005622//intracellular
gi|220969836|gb|EED88175.1|	59	80126	2.6	1	1	1	1	Cysteine protease ATG4A OS=Xenopus laevis GN=atg4a PE=2 SV=1	2e-06	sp|Q6GPU1|ATG4A_XENLA	GO:0005737//cytoplasm
gi|220970530|gb|EED88867.1|	254	27741	7.7	6	6	1	1	-	-	-
gi|125987754|sp|A0T0W7.1|RR4_THAPS	91	30270	28.8	6	6	5	5	30S ribosomal protein S4, chloroplastic OS=Thalassiosira pseudonana GN=rps4 PE=3 SV=1	5e-110	sp|A0T0W7|RR4_THAPS	GO:0015935//small ribosomal subunit;GO:0009507//chloroplast;GO:0005739//mitochondrion
gi|220970021|gb|EED88360.1|	32	61161	3.7	1	1	1	1	-	-	-
gi|220970005|gb|EED88344.1|	77	74900	4.6	4	4	3	3	UPF0061 protein ORF18 OS=Vibrio marinus PE=3 SV=1	2e-110	sp|Q9RA11|YU61_VIBMA
gi|220970617|gb|EED88954.1|	61	97939	4.9	3	3	3	3	Protein CASP OS=Saccharomyces cerevisiae (strain ATCC 204508 / S288c) GN=COY1 PE=1 SV=2	3e-08	sp|P34237|CASP_YEAST	GO:0030173//integral to Golgi membrane
gi|220971591|gb|EED89925.1|	75	40098	8.3	6	6	3	3	Adenosine 3'-phospho 5'-phosphosulfate transporter 1 OS=Homo sapiens GN=SLC35B2 PE=1 SV=1	7e-51	sp|Q8TB61|S35B2_HUMAN	GO:0016021//integral to membrane
gi|125987531|sp|A0T0Q7.1|RK12_THAPS	410	17680	25	17	17	4	4	50S ribosomal protein L12, chloroplastic OS=Thalassiosira pseudonana GN=rpl12 PE=3 SV=1	2e-46	sp|A0T0Q7|RK12_THAPS	GO:0005840//ribosome;GO:0009507//chloroplast
gi|209586096|gb|ACI64781.1|	294	85077	10.1	11	11	5	5	Dynamin-A OS=Dictyostelium discoideum GN=dymA PE=1 SV=2	2e-151	sp|Q94464|DYNA_DICDI	GO:0043231//intracellular membrane-bounded organelle;GO:0044444//cytoplasmic part
gi|220967780|gb|EED86156.1|	446	31627	40.1	19	19	7	7	30S ribosomal protein S2, chloroplastic OS=Thalassiosira pseudonana GN=rps2 PE=3 SV=1	9e-133	sp|A0T0Q8|RR2_THAPS	GO:0033009//nucleomorph;GO:0009507//chloroplast;GO:0015935//small ribosomal subunit;GO:0005739//mitochondrion
gi|220977906|gb|EED96232.1|	647	237677	11.5	25	25	17	17	Nucleoporin NUP157 OS=Saccharomyces cerevisiae (strain ATCC 204508 / S288c) GN=NUP157 PE=1 SV=1	9e-08	sp|P40064|NU157_YEAST	GO:0005643//nuclear pore
gi|220977553|gb|EED95879.1|	1033	90150	44.9	46	46	21	21	Isocitrate dehydrogenase [NADP] OS=Azotobacter vinelandii GN=icd PE=1 SV=5	0	sp|P16100|IDH_AZOVI	-
gi|220972399|gb|EED90731.1|	57	26053	18.2	2	2	2	2	50S ribosomal protein L15 OS=Edwardsiella ictaluri (strain 93-146) GN=rplO PE=3 SV=1	4e-06	sp|C5BGK6|RL15_EDWI9	GO:0015934//large ribosomal subunit
gi|220975700|gb|EED94028.1|	52	41442	3.7	1	1	1	1	-	-	-
gi|220972030|gb|EED90363.1|	277	85813	10.5	11	11	6	6	Propionyl-CoA carboxylase alpha chain, mitochondrial OS=Mus musculus GN=Pcca PE=2 SV=2	1e-164	sp|Q91ZA3|PCCA_MOUSE	-
gi|220973385|gb|EED91716.1|	324	56255	23.9	15	15	9	9	Calreticulin OS=Chlamydomonas reinhardtii PE=2 SV=1	3e-91	sp|Q9STD3|CALR_CHLRE	GO:0005829//cytosol;GO:0005739//mitochondrion;GO:0009506//plasmodesma;GO:0005774//vacuolar membrane;GO:0016023//cytoplasmic membrane-bounded vesicle;GO:0009507//chloroplast;GO:0005794//Golgi apparatus;GO:0005783//endoplasmic reticulum;GO:0048046//apoplast
gi|220978169|gb|EED96495.1|	35	18313	11.4	1	1	1	1	-	-	-
gi|220969488|gb|EED87829.1|	64	52893	8	3	3	2	2	Ribosomal RNA small subunit methyltransferase G OS=Deinococcus deserti (strain VCD115 / DSM 17065 / LMG 22923) GN=rsmG PE=3 SV=1	4e-12	sp|C1D0A7|RSMG_DEIDV	GO:0005737//cytoplasm
gi|220971154|gb|EED89489.1|	68	37935	10.3	2	2	2	2	-	-	-
gi|220970064|gb|EED88402.1|	106	42514	11	6	6	3	3	-	-	-
gi|220977407|gb|EED95733.1|	1180	109640	28.9	41	41	18	18	-	-	-	-
gi|220977172|gb|EED95499.1|	99	83374	4.5	5	5	3	3	-	-	-
gi|220976493|gb|EED94820.1|	824	29659	14.8	28	28	2	2	Chlorophyll a-b binding protein CP24 10B, chloroplastic OS=Solanum lycopersicum GN=CAP10B PE=3 SV=1	4e-08	sp|P27525|CB4B_SOLLC	GO:0016020//membrane;GO:0009507//chloroplast
gi|220975196|gb|EED93525.1|	35	172181	0.7	1	1	1	1	tRNA (guanine(10)-N2)-dimethyltransferase OS=Methanocaldococcus jannaschii (strain ATCC 43067 / DSM 2661 / JAL-1 / JCM 10045 / NBRC 100440) GN=MJ0710 PE=3 SV=1	5e-12	sp|Q58120|TMG10_METJA	-
gi|220975354|gb|EED93682.1|	32	72517	1.6	1	1	1	1	-	-	-
gi|220968604|gb|EED86950.1|	133	53836	11.4	7	5	4	3	-	-	-
gi|220967734|gb|EED86117.1|	158	33805	29.5	8	8	6	6	cAMP-dependent protein kinase regulatory subunit OS=Yarrowia lipolytica (strain CLIB 122 / E 150) GN=PKAR PE=3 SV=1	1e-40	sp|Q6C2X0|KAPR_YARLI	GO:0005952//cAMP-dependent protein kinase complex
gi|220971825|gb|EED90158.1|	3892	33302	73	136	20	14	2	-	-	-
gi|220975793|gb|EED94121.1|	775	33194	38.9	32	32	8	8	14-3-3-like protein (Fragment) OS=Zea mays PE=3 SV=1	4e-19	sp|P29306|1433X_MAIZE	GO:0005739//mitochondrion;GO:0009570//chloroplast stroma;GO:0005634//nucleus;GO:0005886//plasma membrane
gi|220970429|gb|EED88766.1|	341	129179	11.9	9	9	8	8	Mitochondrial-processing peptidase subunit beta OS=Pongo abelii GN=PMPCB PE=2 SV=1	5e-13	sp|Q5REK3|MPPB_PONAB	GO:0009507//chloroplast
gi|220969828|gb|EED88167.1|	4078	91209	38.6	131	131	22	22	Glucosamine--fructose-6-phosphate aminotransferase [isomerizing] (Fragment) OS=Rhizobium leguminosarum bv. trifolii GN=nodM PE=3 SV=1	2e-13	sp|Q52846|NODM_RHILT	GO:0005737//cytoplasm
gi|220973571|gb|EED91901.1|	263	49237	13.9	7	7	4	4	UDP-glucose 4-epimerase 3 OS=Arabidopsis thaliana GN=At4g23920 PE=2 SV=1	8e-103	sp|Q9T0A7|GALE3_ARATH	GO:0005829//cytosol;GO:0005794//Golgi apparatus
gi|220977013|gb|EED95340.1|	37	101094	1.8	1	1	1	1	2-oxoisovalerate dehydrogenase subunit beta OS=Thermus thermophilus (strain HB8 / ATCC 27634 / DSM 579) GN=TTHA0230 PE=1 SV=1	6e-11	sp|Q5SLR3|ODBB_THET8	-
gi|220976459|gb|EED94786.1|	873	56698	20.7	24	24	8	8	Pyruvate dehydrogenase E1 component subunit beta OS=Zymomonas mobilis (strain ATCC 31821 / ZM4 / CP4) GN=pdhB PE=3 SV=2	3e-16	sp|O66113|ODPB_ZYMMO	GO:0044444//cytoplasmic part
gi|220975307|gb|EED93635.1|	35	78809	2	1	1	1	1	-	-	-
gi|220974545|gb|EED92874.1|	22	31158	3	1	1	1	1	Transmembrane emp24 domain-containing protein OS=Nematostella vectensis GN=v1g194562 PE=3 SV=1	9e-06	sp|A7SXK3|TMED_NEMVE	GO:0016021//integral to membrane
gi|220973883|gb|EED92213.1|	91	135517	3.7	4	4	3	3	-	-	-
gi|317376197|sp|B8C6S5.1|FEN1_THAPS	257	57328	15.1	8	8	5	5	Flap endonuclease 1 OS=Thalassiosira pseudonana GN=FEN1 PE=3 SV=1	0	sp|B8C6S5|FEN1_THAPS	GO:0005829//cytosol;GO:0005739//mitochondrion;GO:0005730//nucleolus;GO:0005654//nucleoplasm
gi|220973603|gb|EED91933.1|	269	89153	12.8	10	10	7	7	Protein aardvark OS=Dictyostelium discoideum GN=aarA PE=2 SV=1	2e-12	sp|Q54I71|AARA_DICDI
gi|220969026|gb|EED87369.1|	153	54678	17.5	11	11	6	6	Tryptophan--tRNA ligase, cytoplasmic OS=Rattus norvegicus GN=Wars PE=1 SV=2	2e-107	sp|Q6P7B0|SYWC_RAT	GO:0005737//cytoplasm
gi|220972701|gb|EED91032.1|	18	66208	2.2	1	1	1	1	Probable DEAD-box ATP-dependent RNA helicase SSP0802 OS=Staphylococcus saprophyticus subsp. saprophyticus (strain ATCC 15305 / DSM 20229) GN=SSP0802 PE=3 SV=1	9e-08	sp|Q49Z29|Y802_STAS1	-
gi|220976711|gb|EED95038.1|	96	19784	19.6	5	5	2	2	6,7-dimethyl-8-ribityllumazine synthase OS=Schizosaccharomyces pombe (strain 972 / ATCC 24843) GN=rib4 PE=1 SV=1	2e-29	sp|Q9UUB1|RIB4_SCHPO	GO:0009536//plastid;GO:0009349//riboflavin synthase complex
gi|220973602|gb|EED91932.1|	63	68815	5.9	4	4	3	3	Kynurenine 3-monooxygenase OS=Aspergillus oryzae (strain ATCC 42149 / RIB 40) GN=bna4 PE=3 SV=1	4e-08	sp|Q2UPP1|KMO_ASPOR	-
gi|220973134|gb|EED91465.1|	71	13098	13.1	4	4	1	1	Splicing factor U2af large subunit A OS=Nicotiana plumbaginifolia GN=U2AF65A PE=2 SV=1	9e-19	sp|Q9ZR39|U2A2A_NICPL	-
gi|220977866|gb|EED96192.1|	21	72896	2	1	1	1	1	-	-	-
gi|220969916|gb|EED88255.1|	85	17900	15.6	3	3	2	2	-	-	-
gi|220973010|gb|EED91341.1|	107	40300	15.2	4	4	3	3	Electron transfer flavoprotein subunit alpha OS=Pseudomonas aeruginosa (strain ATCC 15692 / PAO1 / 1C / PRS 101 / LMG 12228) GN=etfA PE=3 SV=1	4e-69	sp|Q9HZP7|ETFA_PSEAE	GO:0005739//mitochondrion
gi|220971201|gb|EED89536.1|	37	51365	2.8	1	1	1	1	-	-	-
gi|220972246|gb|EED90578.1|	28	66787	2.6	1	1	1	1	Enolase-phosphatase E1 OS=Mus musculus GN=Enoph1 PE=2 SV=1	3e-06	sp|Q8BGB7|ENOPH_MOUSE	GO:0044444//cytoplasmic part
gi|220972634|gb|EED90966.1|	119	61385	16.8	6	6	6	6	Tubulin gamma chain OS=Anemia phyllitidis GN=TUBG PE=2 SV=1	0	sp|P34785|TBG_ANEPH	GO:0005618//cell wall;GO:0005829//cytosol;GO:0005874//microtubule;GO:0005635//nuclear envelope;GO:0005886//plasma membrane;GO:0005739//mitochondrion
gi|220977647|gb|EED95973.1|	34	33140	4.2	1	1	1	1	Tropinone reductase homolog At1g07440 OS=Arabidopsis thaliana GN=At1g07440 PE=1 SV=1	1e-62	sp|Q9ASX2|TRNH1_ARATH	GO:0005829//cytosol
gi|220972711|gb|EED91042.1|	35	44484	4.8	1	1	1	1	Mitochondrial carnitine/acylcarnitine carrier protein OS=Macaca fascicularis GN=SLC25A20 PE=2 SV=1	6e-64	sp|Q8HXY2|MCAT_MACFA	GO:0016021//integral to membrane
gi|220972024|gb|EED90357.1|	87	75060	9.1	7	7	5	5	-	-	-	-
gi|220975002|gb|EED93331.1|	145	217723	3.2	5	5	4	4	Protein cft1 OS=Aspergillus niger (strain CBS 513.88 / FGSC A1513) GN=cft1 PE=3 SV=1	2e-18	sp|A2R919|CFT1_ASPNC	GO:0005634//nucleus
gi|220976988|gb|EED95315.1|	1020	27359	45.2	39	39	6	6	40S ribosomal protein S7 OS=Ictalurus punctatus GN=rps7 PE=2 SV=1	3e-50	sp|Q90YR7|RS7_ICTPU	GO:0043231//intracellular membrane-bounded organelle;GO:0015935//small ribosomal subunit;GO:0022626//cytosolic ribosome;GO:0030684//preribosome
gi|220969193|gb|EED87535.1|	466	66437	23.2	26	26	11	11	Thioredoxin-related transmembrane protein 1 OS=Mus musculus GN=Tmx1 PE=1 SV=1	3e-07	sp|Q8VBT0|TMX1_MOUSE	-
gi|220969888|gb|EED88227.1|	191	71564	10.8	9	9	6	6	T-complex protein 1 subunit zeta (Fragment) OS=Sus scrofa GN=CCT6 PE=3 SV=1	3e-40	sp|Q29236|TCPZ_PIG	GO:0005737//cytoplasm
gi|220972789|gb|EED91120.1|	66	32425	7.3	3	3	2	2	Splicing factor 3A subunit 2 OS=Bos taurus GN=SF3A2 PE=2 SV=1	7e-59	sp|A5PJN8|SF3A2_BOVIN	GO:0005681//spliceosomal complex
gi|220971691|gb|EED90025.1|	82	25040	32.5	3	3	3	3	Probable 1-acyl-sn-glycerol-3-phosphate acyltransferase OS=Mycoplasma pneumoniae (strain ATCC 29342 / M129) GN=plsC PE=3 SV=1	3e-13	sp|P75479|PLSC_MYCPN	GO:0016020//membrane
gi|295792214|gb|ADG29122.1|	127	99100	7.2	5	5	4	4	-	-	-
gi|220968195|gb|EED86545.1|	42	69738	3	1	1	1	1	-	-	-	-
gi|220972328|gb|EED90660.1|	236	35181	29.5	13	13	6	6	NADH dehydrogenase [ubiquinone] flavoprotein 2, mitochondrial OS=Dictyostelium discoideum GN=ndufv2 PE=3 SV=1	2e-65	sp|Q54F10|NDUV2_DICDI	GO:0005739//mitochondrion
gi|220971481|gb|EED89815.1|	41	17013	33.1	2	2	2	2	DNA-directed RNA polymerase II subunit RPB11-b1 OS=Homo sapiens GN=POLR2J2 PE=1 SV=1	3e-20	sp|Q9GZM3|RPB1B_HUMAN	GO:0044451//nucleoplasm part;GO:0055029//nuclear DNA-directed RNA polymerase complex
gi|220973867|gb|EED92197.1|	347	59508	24.6	9	8	7	6	D-3-phosphoglycerate dehydrogenase OS=Methanocaldococcus jannaschii (strain ATCC 43067 / DSM 2661 / JAL-1 / JCM 10045 / NBRC 100440) GN=serA PE=3 SV=1	7e-27	sp|Q58424|SERA_METJA	-
gi|209586177|gb|ACI64862.1|	30	83745	1.7	1	1	1	1	-	-	-	-
gi|220968678|gb|EED87024.1|	50	65505	4.1	1	1	1	1	-	-	-
gi|220977710|gb|EED96036.1|	690	70556	25.7	23	23	11	11	ATP-dependent protease ATPase subunit HslU OS=Nitrobacter winogradskyi (strain Nb-255 / ATCC 25391) GN=hslU PE=3 SV=1	3e-116	sp|Q3SWE4|HSLU_NITWN	GO:0009376//HslUV protease complex
gi|220971407|gb|EED89742.1|	305	206979	7	15	15	9	9	-	-	-	GO:0005737//cytoplasm
gi|220977932|gb|EED96258.1|	2600	104445	48.7	94	90	28	27	Cell division control protein 48 homolog E OS=Arabidopsis thaliana GN=CDC48E PE=1 SV=2	0	sp|Q9LZF6|CD48E_ARATH	GO:0048046//apoplast;GO:0022626//cytosolic ribosome;GO:0009524//phragmoplast;GO:0005618//cell wall;GO:0005794//Golgi apparatus;GO:0005730//nucleolus;GO:0005819//spindle;GO:0005635//nuclear envelope;GO:0009506//plasmodesma;GO:0005886//plasma membrane
gi|220971640|gb|EED89974.1|	51	86014	5.1	2	2	2	2	-	-	-	-
gi|193735617|ref|YP_874543.2|	3397	53863	33.1	122	113	12	11	Photosystem II CP43 chlorophyll apoprotein OS=Odontella sinensis GN=psbC PE=3 SV=1	0	sp|P49472|PSBC_ODOSI	GO:0030076//light-harvesting complex;GO:0009523//photosystem II;GO:0016021//integral to membrane;GO:0009535//chloroplast thylakoid membrane
gi|220972175|gb|EED90508.1|	2346	50544	43.9	80	31	12	5	-	-	-	-
gi|220974072|gb|EED92402.1|	1702	24562	31.8	71	71	4	4	Chlorophyll a-b binding protein CP24, chloroplastic OS=Spinacia oleracea PE=2 SV=1	3e-07	sp|P36494|CB4_SPIOL	GO:0016020//membrane;GO:0009507//chloroplast
gi|220975212|gb|EED93541.1|	67	52537	9	2	2	2	2	-	-	-
gi|220974850|gb|EED93179.1|	1178	29019	38.9	51	51	8	8	-	-	-
gi|220974287|gb|EED92617.1|	36	54951	2.4	1	1	1	1	-	-	-
gi|220975351|gb|EED93679.1|	88	50414	9.8	3	3	3	3	Phosphoribosylaminoimidazole-succinocarboxamide synthase OS=Legionella pneumophila (strain Paris) GN=purC PE=3 SV=1	4e-110	sp|Q5X4M9|PUR7_LEGPA	-
gi|220972715|gb|EED91046.1|	30	35519	5.4	1	1	1	1	-	-	-
gi|220973593|gb|EED91923.1|	80	96521	3	3	3	2	2	-	-	-
gi|220978009|gb|EED96335.1|	52	51627	5.2	2	2	2	2	Probable ADP-ribosylation factor GTPase-activating protein AGD8 OS=Arabidopsis thaliana GN=AGD8 PE=1 SV=1	9e-34	sp|Q8H100|AGD8_ARATH	-
gi|220974134|gb|EED92464.1|	60	81035	1.8	1	1	1	1	UPF0420 protein C16orf58 homolog OS=Rattus norvegicus PE=2 SV=1	9e-12	sp|Q499P8|CP058_RAT
gi|220971476|gb|EED89810.1|	158	109498	6.1	4	4	3	3	Chaperone protein DnaJ OS=Onion yellows phytoplasma (strain OY-M) GN=dnaJ PE=3 SV=1	3e-08	sp|Q6YPM2|DNAJ_ONYPE	-
gi|220972277|gb|EED90609.1|	38	33228	4.9	2	2	1	1	-	-	-
gi|220969959|gb|EED88298.1|	166	37234	12.1	3	3	2	2	UDP-glucose 4-epimerase (Fragment) OS=Klebsiella pneumoniae GN=galE PE=3 SV=1	6e-06	sp|P45602|GALE_KLEPN	-
gi|220975214|gb|EED93543.1|	4532	174090	36	202	202	42	42	-	-	-
gi|220973334|gb|EED91665.1|	135	12364	25.3	12	12	3	3	Peptidyl-prolyl cis-trans isomerase FKBP65 OS=Arabidopsis thaliana GN=FKBP65 PE=1 SV=1	2e-22	sp|Q9FJL3|FKB65_ARATH	-
gi|220971597|gb|EED89931.1|	4923	198005	34.9	174	168	44	43	Protein PYR1-3 OS=Dictyostelium discoideum GN=pyr1-3 PE=1 SV=3	0	sp|P20054|PYR1_DICDI	-
gi|220977314|gb|EED95640.1|	79	50020	2.8	4	4	1	1	-	-	-
gi|220968188|gb|EED86538.1|	20	148064	1.4	1	1	1	1	-	-	-
gi|220970893|gb|EED89229.1|	104	10378	18.5	4	4	1	1	H/ACA ribonucleoprotein complex subunit 3 OS=Candida glabrata (strain ATCC 2001 / CBS 138 / JCM 3761 / NBRC 0622 / NRRL Y-65) GN=NOP10 PE=3 SV=1	4e-17	sp|Q6FNL3|NOP10_CANGA	GO:0005730//nucleolus;GO:0015030//Cajal body;GO:0030529//ribonucleoprotein complex
gi|220973762|gb|EED92092.1|	39	62964	2.3	1	1	1	1	Prolyl 4-hydroxylase subunit alpha-3 OS=Rattus norvegicus GN=P4ha3 PE=2 SV=1	2e-21	sp|Q6W3E9|P4HA3_RAT	-
gi|220970129|gb|EED88467.1|	113	55791	8.4	4	4	3	3	Quinone oxidoreductase OS=Mus musculus GN=Cryz PE=2 SV=1	5e-07	sp|P47199|QOR_MOUSE	-
gi|220975936|gb|EED94264.1|	73	63984	4.1	2	2	2	2	Ubiquilin-4 OS=Mus musculus GN=Ubqln4 PE=1 SV=1	6e-20	sp|Q99NB8|UBQL4_MOUSE	GO:0005829//cytosol
gi|220973821|gb|EED92151.1|	26	110499	1.8	2	2	2	2	-	-	-
gi|220972167|gb|EED90500.1|	34	142659	1.1	1	1	1	1	-	-	-
gi|220973547|gb|EED91877.1|	320	114559	15.8	11	11	10	10	26S proteasome regulatory subunit RPN1 OS=Candida glabrata (strain ATCC 2001 / CBS 138 / JCM 3761 / NBRC 0622 / NRRL Y-65) GN=RPN1 PE=3 SV=1	3e-67	sp|Q6FPV6|RPN1_CANGA	GO:0000502//proteasome complex
gi|220970383|gb|EED88720.1|	664	48185	40.7	24	24	10	10	Probable V-type proton ATPase subunit d OS=Oryza sativa subsp. japonica GN=Os01g0587000 PE=2 SV=1	9e-85	sp|Q8RU33|VA0D_ORYSJ	GO:0005773//vacuole;GO:0033179//proton-transporting V-type ATPase, V0 domain
gi|220975038|gb|EED93367.1|	16	41605	4	1	1	1	1	tRNA pseudouridine synthase 1 OS=Candida albicans (strain SC5314 / ATCC MYA-2876) GN=PUS1 PE=3 SV=1	2e-07	sp|Q59S63|PUS1_CANAL	-
gi|220975406|gb|EED93734.1|	23	20044	5	1	1	1	1	OPA3-like protein OS=Schizosaccharomyces pombe (strain 972 / ATCC 24843) GN=SPBC1703.11 PE=2 SV=1	3e-11	sp|Q9P7W0|OPA3_SCHPO
gi|220971225|gb|EED89560.1|	232	46438	27.3	10	10	7	7	Creatine kinase B-type OS=Homo sapiens GN=CKB PE=1 SV=1	1e-71	sp|P12277|KCRB_HUMAN	-
gi|209585786|gb|ACI64471.1|	251	21115	31.4	5	5	2	2	Calmodulin-alpha (Fragment) OS=Arbacia punctulata PE=2 SV=2	6e-14	sp|P62146|CALMA_ARBPU	-
gi|220975806|gb|EED94134.1|	32	70103	2.2	1	1	1	1	-	-	-
gi|209586011|gb|ACI64696.1|	262	145662	10.2	9	9	8	8	Splicing factor 3B subunit 3 OS=Danio rerio GN=sf3b3 PE=2 SV=1	0	sp|Q1LVE8|SF3B3_DANRE	GO:0009507//chloroplast;GO:0005634//nucleus
gi|220977508|gb|EED95834.1|	71	11810	21.8	1	1	1	1	30S ribosomal protein S15 OS=Francisella philomiragia subsp. philomiragia (strain ATCC 25017) GN=rpsO PE=3 SV=1	3e-14	sp|B0TZ10|RS15_FRAP2	GO:0005840//ribosome;GO:0005739//mitochondrion
gi|220977180|gb|EED95507.1|	108	39859	15.2	5	5	4	4	-	-	-
gi|220973578|gb|EED91908.1|	103	13510	10.4	3	3	1	1	-	-	-
gi|220974844|gb|EED93173.1|	1587	69899	42	67	67	18	18	Phosphoglucomutase, cytoplasmic OS=Mesembryanthemum crystallinum GN=PGM1 PE=2 SV=1	5e-179	sp|P93262|PGMC_MESCR	GO:0009570//chloroplast stroma;GO:0044445//cytosolic part;GO:0005634//nucleus;GO:0005886//plasma membrane;GO:0010319//stromule;GO:0048046//apoplast
gi|220968984|gb|EED87328.1|	64	61165	2.6	1	1	1	1	-	-	-
gi|220976867|gb|EED95194.1|	77	43740	7.6	3	3	2	2	Cleft lip and palate transmembrane protein 1-like protein OS=Danio rerio GN=clptm1l PE=2 SV=1	1e-70	sp|Q6DHU1|CLP1L_DANRE	GO:0016020//membrane;GO:0005783//endoplasmic reticulum
gi|220975247|gb|EED93575.1|	215	220528	7.8	14	14	11	11	Zinc transporter ZIP12 OS=Mus musculus GN=Slc39a12 PE=2 SV=1	8e-11	sp|Q5FWH7|S39AC_MOUSE	GO:0016020//membrane
gi|220977327|gb|EED95653.1|	62	51125	2.3	2	2	1	1	-	-	-
gi|220973216|gb|EED91547.1|	63	183565	0.7	2	2	1	1	-	-	-	GO:0005634//nucleus
gi|220973873|gb|EED92203.1|	39	43182	6.4	2	2	2	2	Protein kinase 2 OS=Dictyostelium discoideum GN=pkgB PE=1 SV=2	2e-90	sp|P28178|PK2_DICDI	-
gi|220975266|gb|EED93594.1|	227	23103	31	6	6	3	3	-	-	-
gi|220968418|gb|EED86766.1|	208	15037	17.1	8	8	2	2	NADH dehydrogenase [ubiquinone] 1 alpha subcomplex subunit 13 OS=Bos taurus GN=NDUFA13 PE=1 SV=3	3e-13	sp|Q95KV7|NDUAD_BOVIN
gi|220976862|gb|EED95189.1|	507	30533	42.3	19	19	6	6	Adenylate kinase OS=Aromatoleum aromaticum (strain EbN1) GN=adk PE=3 SV=1	2e-42	sp|Q5P106|KAD_AROAE	GO:0005737//cytoplasm
gi|209585951|gb|ACI64636.1|	22	94401	1.7	1	1	1	1	-	-	-
gi|220973667|gb|EED91997.1|	122	36349	11.3	7	7	3	3	Calcium/calmodulin-dependent protein kinase type 1 OS=Caenorhabditis briggsae GN=cmk-1 PE=3 SV=3	3e-63	sp|A8X6H4|CMK1_CAEBR	-
gi|220969424|gb|EED87765.1|	468	33124	36	17	17	8	8	C-factor OS=Myxococcus xanthus GN=csgA PE=1 SV=1	4e-15	sp|P21158|CSGA_MYXXA	-
gi|220975649|gb|EED93977.1|	158	40543	15.3	4	4	3	3	Glycerol-3-phosphate dehydrogenase [NAD(P)+] OS=Synechocystis sp. (strain PCC 6803 / Kazusa) GN=gpsA PE=3 SV=2	1e-40	sp|P73033|GPDA_SYNY3	GO:0009331//glycerol-3-phosphate dehydrogenase complex;GO:0009507//chloroplast
gi|60172920|gb|AAX14502.1|	68	62670	6.7	4	4	4	4	Probable Delta(5) fatty acid desaturase C OS=Dictyostelium discoideum GN=DDB_G0294553 PE=3 SV=1	1e-24	sp|Q1ZXQ5|FAD5C_DICDI	-
gi|220975941|gb|EED94269.1|	382	63418	17.2	16	16	6	6	Protein TIC 62, chloroplastic OS=Pisum sativum GN=TIC62 PE=1 SV=2	5e-10	sp|Q8SKU2|TIC62_PEA	-
gi|209586029|gb|ACI64714.1|	99	12708	21.7	4	2	2	1	N-alpha-acetyltransferase 38, NatC auxiliary subunit OS=Homo sapiens GN=NAA38 PE=1 SV=3	9e-17	sp|O95777|NAA38_HUMAN
gi|220970946|gb|EED89282.1|	96	57157	8.4	3	3	3	3	-	-	-	-
gi|220973792|gb|EED92122.1|	47	18684	10.6	1	1	1	1	RNA polymerase II transcriptional coactivator KIWI OS=Arabidopsis thaliana GN=KIWI PE=1 SV=1	6e-14	sp|O65154|KIWI_ARATH	-
gi|220975355|gb|EED93683.1|	74	97307	5.5	8	8	4	4	-	-	-
gi|220970375|gb|EED88712.1|	78	125768	3.4	4	4	3	3	Presequence protease 1, chloroplastic/mitochondrial OS=Arabidopsis thaliana GN=PREP1 PE=1 SV=2	2e-166	sp|Q9LJL3|PREP1_ARATH	GO:0044434//chloroplast part
gi|220978007|gb|EED96333.1|	497	37465	36.6	21	21	9	9	-	-	-	GO:0009507//chloroplast
gi|220974699|gb|EED93028.1|	43	27752	19	3	3	3	3	-	-	-
gi|220973406|gb|EED91737.1|	114	51843	10.2	5	5	3	3	-	-	-
gi|220968039|gb|EED86396.1|	224	39957	13.6	10	10	3	3	Phosphoenolpyruvate/phosphate translocator 3, chloroplastic OS=Oryza sativa subsp. japonica GN=PPT3 PE=2 SV=1	1e-28	sp|Q5VQL3|PPT3_ORYSJ	GO:0016021//integral to membrane
gi|220972596|gb|EED90928.1|	8012	25207	43.8	211	211	6	6	Chlorophyll a-b binding protein L1818, chloroplastic OS=Chlamydomonas moewusii GN=L1818 PE=2 SV=1	1e-09	sp|Q03965|L181_CHLMO	GO:0016020//membrane;GO:0009507//chloroplast
gi|220968219|gb|EED86568.1|	54	67366	2.4	2	2	1	1	Cyclin-G-associated kinase OS=Mus musculus GN=Gak PE=1 SV=2	2e-11	sp|Q99KY4|GAK_MOUSE
gi|220969404|gb|EED87745.1|	275	32598	27.7	14	14	8	8	Solute carrier family 25 member 38 homolog OS=Candida glabrata (strain ATCC 2001 / CBS 138 / JCM 3761 / NBRC 0622 / NRRL Y-65) GN=CAGL0H10538g PE=3 SV=1	3e-06	sp|Q6FR88|S2538_CANGA	GO:0016021//integral to membrane
gi|166919135|sp|A0T0V8.1|SECA_THAPS	869	119411	34.2	46	46	25	25	Protein translocase subunit SecA OS=Thalassiosira pseudonana GN=secA PE=3 SV=1	0	sp|A0T0V8|SECA_THAPS	GO:0005886//plasma membrane;GO:0009570//chloroplast stroma;GO:0009535//chloroplast thylakoid membrane
gi|220968452|gb|EED86800.1|	194	39422	20.5	9	9	7	7	-	-	-
gi|220977889|gb|EED96215.1|	1442	20839	38.2	23	23	6	6	-	-	-
gi|220970420|gb|EED88757.1|	29	59522	3.3	1	1	1	1	-	-	-
gi|220976423|gb|EED94750.1|	42	164094	2.1	3	3	2	2	-	-	-
gi|220971771|gb|EED90105.1|	72	64086	2.8	1	1	1	1	DNA polymerase epsilon subunit B OS=Yarrowia lipolytica (strain CLIB 122 / E 150) GN=DPB2 PE=3 SV=1	2e-08	sp|Q6C030|DPB2_YARLI	GO:0005634//nucleus
gi|220970110|gb|EED88448.1|	990	61911	39.3	47	47	16	16	ATP-dependent RNA helicase DBP2 OS=Meyerozyma guilliermondii (strain ATCC 6260 / CBS 566 / DSM 6381 / JCM 1539 / NBRC 10279 / NRRL Y-324) GN=DBP2 PE=3 SV=3	1e-154	sp|A5DL80|DBP2_PICGU	-
gi|220970780|gb|EED89116.1|	224	72481	14.6	10	10	6	6	Glutamate--tRNA ligase, cytoplasmic OS=Saccharomyces cerevisiae (strain ATCC 204508 / S288c) GN=GUS1 PE=1 SV=3	2e-137	sp|P46655|SYEC_YEAST	GO:0009536//plastid
gi|220969108|gb|EED87450.1|	122	30351	17.1	7	7	4	4	Putative heme-binding peroxidase OS=Emericella nidulans (strain FGSC A4 / ATCC 38163 / CBS 112.46 / NRRL 194 / M139) GN=AN5440 PE=3 SV=1	5e-56	sp|Q5B1Z0|CCPR2_EMENI	-
gi|220975923|gb|EED94251.1|	695	41034	26.3	24	24	7	7	-	-	-
gi|209586013|gb|ACI64698.1|	138	45496	20.8	8	8	5	5	UDP-glucose 4-epimerase 3 OS=Arabidopsis thaliana GN=At4g23920 PE=2 SV=1	2e-103	sp|Q9T0A7|GALE3_ARATH	GO:0005794//Golgi apparatus
gi|220968762|gb|EED87106.1|	405	23355	25.1	11	11	2	2	-	-	-
gi|220968596|gb|EED86942.1|	104	86794	3.2	5	5	2	2	-	-	-
gi|220977773|gb|EED96099.1|	36	64681	2.2	1	1	1	1	-	-	-
gi|220971037|gb|EED89373.1|	27	235848	0.5	1	1	1	1	-	-	-
gi|209585948|gb|ACI64633.1|	519	61749	38	19	19	12	12	-	-	-
gi|220973680|gb|EED92010.1|	74	292634	1.3	4	4	4	4	Proteasome-associated protein ECM29 homolog OS=Mus musculus GN=Ecm29 PE=1 SV=3	3e-46	sp|Q6PDI5|ECM29_MOUSE
gi|220968131|gb|EED86481.1|	80	49939	8.8	3	3	3	3	Lysosomal protective protein OS=Homo sapiens GN=CTSA PE=1 SV=2	1e-23	sp|P10619|PPGB_HUMAN	-
gi|220972121|gb|EED90454.1|	297	55073	12.2	18	4	6	3	Tubulin beta chain OS=Thalassiosira weissflogii PE=2 SV=1	0	sp|Q9LKI8|TBB_THAWE	GO:0005773//vacuole;GO:0009507//chloroplast;GO:0005618//cell wall;GO:0005730//nucleolus;GO:0005874//microtubule;GO:0005886//plasma membrane
gi|220972371|gb|EED90703.1|	37	88091	2	1	1	1	1	Uncharacterized RNA methyltransferase SERP1435 OS=Staphylococcus epidermidis (strain ATCC 35984 / RP62A) GN=SERP1435 PE=3 SV=1	6e-07	sp|Q5HN37|Y1435_STAEQ
gi|220969824|gb|EED88163.1|	44	34553	7.5	1	1	1	1	1-(5-phosphoribosyl)-5-[(5-phosphoribosylamino)methylideneamino] imidazole-4-carboxamide isomerase, chloroplastic OS=Arabidopsis thaliana GN=HIS6 PE=2 SV=1	2e-82	sp|O82782|HIS4_ARATH	-
gi|220972484|gb|EED90816.1|	34	49820	2.3	1	1	1	1	-	-	-
gi|220974212|gb|EED92542.1|	170	22405	19.5	4	4	2	2	Probable nucleoredoxin 1-2 OS=Oryza sativa subsp. japonica GN=Os03g0405900 PE=2 SV=1	2e-15	sp|Q7Y0F2|NRX12_ORYSJ	-
gi|220977636|gb|EED95962.1|	249	77667	14.3	10	10	7	7	Uncharacterized protein sll1770 OS=Synechocystis sp. (strain PCC 6803 / Kazusa) GN=sll1770 PE=3 SV=1	5e-91	sp|P73627|Y1770_SYNY3	GO:0009536//plastid
gi|220976264|gb|EED94591.1|	44	252227	0.8	3	3	2	2	CpG-binding protein OS=Mus musculus GN=Cxxc1 PE=2 SV=1	4e-06	sp|Q9CWW7|CXXC1_MOUSE	-
gi|220975181|gb|EED93510.1|	112	101033	3.2	4	4	2	2	-	-	-
gi|220969116|gb|EED87458.1|	24	123475	0.7	1	1	1	1	-	-	-
gi|220971797|gb|EED90131.1|	407	24025	34.6	12	12	4	4	Vesicle-associated membrane protein 7B OS=Dictyostelium discoideum GN=vamp7B PE=3 SV=1	4e-06	sp|Q86AQ7|VAM7B_DICDI	GO:0016020//membrane
gi|220971248|gb|EED89583.1|	38	72997	2.2	1	1	1	1	-	-	-
gi|220970294|gb|EED88632.1|	106	34971	11.6	2	2	2	2	-	-	-
gi|220972362|gb|EED90694.1|	597	23068	60	17	17	8	8	Glyoxylate/hydroxypyruvate reductase B OS=Serratia proteamaculans (strain 568) GN=ghrB PE=3 SV=1	1e-22	sp|A8G7S7|GHRB_SERP5	-
gi|220974570|gb|EED92899.1|	71	12321	18.9	2	2	1	1	Probable mitochondrial pyruvate carrier 1 OS=Caenorhabditis elegans GN=F53F10.3 PE=2 SV=2	1e-13	sp|O01578|MPC1_CAEEL	GO:0005739//mitochondrion
gi|209586387|gb|ACI65072.1|	872	62738	46.6	31	31	16	16	Histone-lysine N-methyltransferase Su(var)3-9 OS=Drosophila melanogaster GN=Su(var)3-9 PE=1 SV=2	3e-25	sp|P45975|SUV39_DROME	-
gi|220975508|gb|EED93836.1|	218	27505	29.2	10	6	5	4	Ras-related protein Rab-6.1 OS=Caenorhabditis elegans GN=rab-6.1 PE=2 SV=1	1e-73	sp|P34213|RAB6A_CAEEL	GO:0005794//Golgi apparatus;GO:0005739//mitochondrion
gi|220968245|gb|EED86594.1|	42	63036	3	1	1	1	1	-	-	-
gi|220972768|gb|EED91099.1|	58	72739	5.5	2	2	2	2	-	-	-
gi|220978243|gb|EED96569.1|	47	62298	1.9	2	2	1	1	Mechanosensitive ion channel protein 3, chloroplastic OS=Arabidopsis thaliana GN=MSL3 PE=2 SV=1	1e-07	sp|Q8L7W1|MSL3_ARATH	GO:0016020//membrane
gi|220973575|gb|EED91905.1|	599	60879	17.6	22	22	5	5	Probable nucleolar protein 5-2 OS=Arabidopsis thaliana GN=NOP5-2 PE=2 SV=1	2e-111	sp|Q9MAB3|NOP5B_ARATH	-
gi|220974539|gb|EED92868.1|	37	33264	7	2	2	2	2	-	-	-
gi|220972567|gb|EED90899.1|	51	43967	15.2	3	3	3	3	-	-	-	-
gi|220972572|gb|EED90904.1|	92	67147	5.3	2	2	2	2	Eukaryotic translation initiation factor 3 subunit L OS=Mus musculus GN=Eif3l PE=1 SV=1	2e-61	sp|Q8QZY1|EIF3L_MOUSE
gi|220973342|gb|EED91673.1|	30	143271	0.8	1	1	1	1	-	-	-
gi|220969287|gb|EED87628.1|	163	68294	12.4	7	7	5	5	-	-	-
gi|220968894|gb|EED87238.1|	51	41757	6.7	2	2	2	2	Uncharacterized oxidoreductase YdgJ OS=Escherichia coli (strain K12) GN=ydgJ PE=1 SV=2	8e-07	sp|P77376|YDGJ_ECOLI	-
gi|220968647|gb|EED86993.1|	33	71948	3.5	2	2	2	2	Glycerol kinase OS=Methylobacterium radiotolerans (strain ATCC 27329 / DSM 1819 / JCM 2831) GN=glpK PE=3 SV=1	6e-135	sp|B1LWN6|GLPK_METRJ	GO:0005829//cytosol
gi|209583407|gb|ACI64093.1|	43	92942	0.9	2	2	1	1	Armadillo repeat-containing protein 6 OS=Mus musculus GN=Armc6 PE=2 SV=1	1e-12	sp|Q8BNU0|ARMC6_MOUSE
gi|220969294|gb|EED87635.1|	107	21217	10.9	2	2	2	2	-	-	-
gi|220973733|gb|EED92063.1|	1329	57437	40.4	37	31	12	11	Enolase OS=Solanum lycopersicum GN=PGH1 PE=2 SV=1	4e-161	sp|P26300|ENO_SOLLC	GO:0009986//cell surface;GO:0000015//phosphopyruvate hydratase complex
gi|220977794|gb|EED96120.1|	106	72109	6.1	4	4	2	2	-	-	-	-
gi|220972911|gb|EED91242.1|	51	35614	7.2	1	1	1	1	SF-assemblin OS=Spermatozopsis similis PE=1 SV=1	9e-10	sp|P55925|SFAS_SPESI	-
gi|220974766|gb|EED93095.1|	87	29190	4.5	3	3	1	1	-	-	-
gi|220978306|gb|EED96632.1|	102	49578	6.8	3	3	2	2	-	-	-	GO:0005783//endoplasmic reticulum
gi|220976106|gb|EED94434.1|	43	53268	8.5	2	2	2	2	Methionine aminopeptidase 1 OS=Gallus gallus GN=METAP1 PE=2 SV=1	3e-117	sp|Q5ZIM5|AMPM1_CHICK	-
gi|220971231|gb|EED89566.1|	22	77345	1.7	1	1	1	1	Notchless protein homolog 1 OS=Homo sapiens GN=NLE1 PE=1 SV=4	2e-141	sp|Q9NVX2|NLE1_HUMAN	GO:0005634//nucleus
gi|220976019|gb|EED94347.1|	27	35335	4.6	1	1	1	1	-	-	-
gi|220967812|gb|EED86188.1|	224	25188	16.2	14	14	3	3	ATP synthase subunit b, chloroplastic OS=Thalassiosira pseudonana GN=atpF PE=3 SV=1	2e-88	sp|A0T0P2|ATPF_THAPS	GO:0016021//integral to membrane;GO:0045263//proton-transporting ATP synthase complex, coupling factor F(o);GO:0009535//chloroplast thylakoid membrane;GO:0005886//plasma membrane
gi|220970638|gb|EED88975.1|	124	131197	5.4	4	4	4	4	-	-	-
gi|220971803|gb|EED90136.1|	17	28649	6.4	1	1	1	1	-	-	-
gi|209583579|gb|ACI64265.1|	73	84362	4.7	2	2	2	2	70 kDa peptidyl-prolyl isomerase OS=Triticum aestivum GN=FKBP70 PE=1 SV=1	7e-13	sp|Q43207|FKB70_WHEAT	-
gi|220970725|gb|EED89061.1|	1286	114979	28.1	53	53	21	21	Coatomer subunit gamma-2 OS=Takifugu rubripes GN=copg2 PE=3 SV=1	0	sp|Q9I8E6|COPG2_TAKRU	GO:0030126//COPI vesicle coat;GO:0005829//cytosol;GO:0009506//plasmodesma;GO:0009507//chloroplast;GO:0005886//plasma membrane
gi|220969919|gb|EED88258.1|	68	40423	7.4	3	3	2	2	-	-	-
gi|220978400|gb|EED96726.1|	21	70110	2.3	1	1	1	1	Cytosolic non-specific dipeptidase OS=Mus musculus GN=Cndp2 PE=1 SV=1	4e-138	sp|Q9D1A2|CNDP2_MOUSE	-
gi|220971824|gb|EED90157.1|	68	21404	10.1	6	6	2	2	Protein RER1 OS=Bos taurus GN=RER1 PE=2 SV=2	3e-45	sp|A5PJ65|RER1_BOVIN	GO:0005794//Golgi apparatus;GO:0016021//integral to membrane;GO:0005801//cis-Golgi network;GO:0005783//endoplasmic reticulum;GO:0005739//mitochondrion
gi|220975928|gb|EED94256.1|	107	43824	10.4	3	3	2	2	Fructose-1,6-bisphosphatase 1 OS=Ovis aries GN=FBP1 PE=1 SV=2	1e-80	sp|P09199|F16P1_SHEEP	GO:0005737//cytoplasm
gi|220974092|gb|EED92422.1|	94	31620	8.3	1	1	1	1	-	-	-
gi|220969177|gb|EED87519.1|	408	94145	18.7	24	24	11	11		7e-53	sp|Q9UB00|GLCM4_CAEEL	GO:0005764//lysosome
gi|220973273|gb|EED91604.1|	19	85225	2.1	1	1	1	1	-	-	-
gi|220972796|gb|EED91127.1|	44	32349	4.7	1	1	1	1	Acyl-protein thioesterase 1 OS=Cryptococcus neoformans var. neoformans serotype D (strain JEC21 / ATCC MYA-565) GN=CNF02430 PE=3 SV=1	1e-25	sp|P0CL94|APTH1_CRYNJ	-
gi|209586172|gb|ACI64857.1|	89	47317	19.6	6	6	5	5	-	-	-
gi|220970847|gb|EED89183.1|	48	43223	6.2	2	2	2	2	-	-	-
gi|220975389|gb|EED93717.1|	27	66737	1.5	1	1	1	1	ADP,ATP carrier protein 1 OS=Chlamydia pneumoniae GN=tlcA PE=3 SV=1	2e-06	sp|Q9Z8J2|TLC1_CHLPN	GO:0016021//integral to membrane
gi|220972380|gb|EED90712.1|	290	72081	18.1	7	7	6	6	Putative NADH oxidase OS=Methanocaldococcus jannaschii (strain ATCC 43067 / DSM 2661 / JAL-1 / JCM 10045 / NBRC 100440) GN=MJ0649 PE=3 SV=2	2e-58	sp|Q58065|NAOX_METJA	GO:0005737//cytoplasm
gi|209585815|gb|ACI64500.1|	22	98764	0.8	1	1	1	1	-	-	-
gi|220975258|gb|EED93586.1|	503	31883	23.4	16	16	4	4	NADH dehydrogenase [ubiquinone] 1 alpha subcomplex subunit 12 OS=Dictyostelium discoideum GN=ndufa12 PE=2 SV=2	4e-12	sp|Q54MV7|NDUAC_DICDI	GO:0016020//membrane
gi|220974843|gb|EED93172.1|	265	18324	31.5	8	8	3	3	40S ribosomal protein S20 (Fragment) OS=Zea mays GN=RPS20 PE=3 SV=1	3e-15	sp|Q08068|RS20_MAIZE	GO:0005618//cell wall;GO:0005730//nucleolus;GO:0009506//plasmodesma;GO:0022627//cytosolic small ribosomal subunit;GO:0009507//chloroplast;GO:0016020//membrane;GO:0005794//Golgi apparatus
gi|220974752|gb|EED93081.1|	145	15536	26.7	5	5	3	3	Mitochondrial import inner membrane translocase subunit TIM50 OS=Phytophthora infestans GN=TIM50 PE=2 SV=1	1e-26	sp|Q5S7T7|TIM50_PHYIN	-
gi|220977602|gb|EED95928.1|	24	32775	3.3	1	1	1	1	-	-	-
gi|220970910|gb|EED89246.1|	181	33824	11.9	6	6	2	2	Serine/threonine-protein kinase dst1 OS=Dictyostelium discoideum GN=dst1 PE=3 SV=1	3e-72	sp|Q86IX1|DST1_DICDI	GO:0005634//nucleus;GO:0000775//chromosome, centromeric region;GO:0005739//mitochondrion
gi|220967773|gb|EED86149.1|	3342	80371	50.5	123	123	24	24	ATP-dependent zinc metalloprotease FtsH OS=Odontella sinensis GN=ftsH PE=3 SV=1	0	sp|P49825|FTSH_ODOSI	GO:0016021//integral to membrane;GO:0009535//chloroplast thylakoid membrane
gi|220968683|gb|EED87029.1|	93	58102	12.8	4	4	4	4	-	-	-	GO:0016020//membrane
gi|220976953|gb|EED95280.1|	491	129914	15.7	19	19	12	12	-	-	-
gi|209585886|gb|ACI64571.1|	146	20230	27.9	4	4	3	3	Eukaryotic translation initiation factor 1A OS=Triticum aestivum PE=1 SV=2	3e-31	sp|P47815|IF1A_WHEAT	GO:0033009//nucleomorph
gi|220970070|gb|EED88408.1|	48	286072	0.6	1	1	1	1	-	-	-
gi|220974426|gb|EED92755.1|	136	34476	14.3	5	5	3	3	mRNA-decapping enzyme-like protein OS=Arabidopsis thaliana GN=At1g08370 PE=1 SV=2	9e-28	sp|Q9SJF3|DCP1_ARATH	GO:0000932//cytoplasmic mRNA processing body
gi|220974207|gb|EED92537.1|	30	81113	1.5	1	1	1	1	-	-	-
gi|220972311|gb|EED90643.1|	27	39995	2.6	1	1	1	1	Mitochondrial substrate carrier family protein V OS=Dictyostelium discoideum GN=mcfV PE=3 SV=1	4e-08	sp|Q551X6|MCFV_DICDI	GO:0016021//integral to membrane
gi|220970944|gb|EED89280.1|	514	29758	38.5	18	18	6	6	40S ribosomal protein S8-2 OS=Arabidopsis thaliana GN=RPS8B PE=2 SV=1	5e-65	sp|Q9FIF3|RS82_ARATH	GO:0009536//plastid;GO:0022627//cytosolic small ribosomal subunit;GO:0016020//membrane
gi|220976372|gb|EED94699.1|	342	38882	17.4	8	8	3	3	Inactive hydroxysteroid dehydrogenase-like protein 1 OS=Bos taurus GN=HSDL1 PE=2 SV=1	2e-20	sp|A5PJF6|HSDL1_BOVIN	-
gi|220971069|gb|EED89404.1|	1034	19793	29.4	30	30	3	3	60S ribosomal protein L32 OS=Trichoderma harzianum GN=rpl32 PE=2 SV=1	4e-17	sp|P34040|RL32_TRIHA	GO:0005730//nucleolus;GO:0022625//cytosolic large ribosomal subunit
gi|220977184|gb|EED95511.1|	575	57215	26.3	18	18	7	7	Obg-like ATPase 1 OS=Rattus norvegicus GN=Ola1 PE=2 SV=1	1e-98	sp|A0JPJ7|OLA1_RAT	-
gi|220975177|gb|EED93506.1|	38	20640	11.3	1	1	1	1	Cofilin OS=Candida glabrata (strain ATCC 2001 / CBS 138 / JCM 3761 / NBRC 0622 / NRRL Y-65) GN=COF1 PE=3 SV=1	2e-26	sp|Q6FV81|COFI_CANGA	GO:0044424//intracellular part
gi|220972562|gb|EED90894.1|	46	26922	5.7	3	3	1	1	-	-	-
gi|220971466|gb|EED89800.1|	37	125062	4.7	4	4	4	4	Nuclear control of ATPase protein 2 OS=Dictyostelium discoideum GN=nca2 PE=3 SV=1	6e-06	sp|Q55GJ3|NCA2_DICDI
gi|220974198|gb|EED92528.1|	77	24114	13.9	2	2	2	2	-	-	-
gi|220969007|gb|EED87350.1|	496	24465	18.7	9	2	2	1	ATP-dependent Clp protease proteolytic subunit 2 OS=Synechococcus sp. (strain CC9902) GN=clpP2 PE=3 SV=1	5e-65	sp|Q3B0U1|CLPP2_SYNS9	GO:0005737//cytoplasm
gi|220969999|gb|EED88338.1|	1864	50485	47.2	67	67	15	15	Uncharacterized protein At2g34460, chloroplastic OS=Arabidopsis thaliana GN=At2g34460 PE=1 SV=1	1e-12	sp|Q8H124|Y2446_ARATH	GO:0043231//intracellular membrane-bounded organelle;GO:0044444//cytoplasmic part
gi|220977724|gb|EED96050.1|	230	84608	12.8	7	7	6	6	-	-	-
gi|220976948|gb|EED95275.1|	49	18723	11.8	1	1	1	1	-	-	-
gi|224493190|sp|A0T0Y5.1|RK5_THAPS	285	35216	37	13	13	7	7	50S ribosomal protein L5, chloroplastic OS=Thalassiosira pseudonana GN=rpl5 PE=3 SV=1	4e-137	sp|A0T0Y5|RK5_THAPS	GO:0005840//ribosome;GO:0009507//chloroplast;GO:0005739//mitochondrion
gi|220969619|gb|EED87959.1|	1311	41112	48.3	50	50	10	10	40S ribosomal protein S3a OS=Helianthus annuus GN=RPS3A PE=2 SV=2	5e-63	sp|P49198|RS3A_HELAN	GO:0005840//ribosome
gi|220973809|gb|EED92139.1|	919	151354	22.8	40	40	23	23	Presequence protease 1, chloroplastic/mitochondrial OS=Arabidopsis thaliana GN=PREP1 PE=1 SV=2	0	sp|Q9LJL3|PREP1_ARATH	GO:0005739//mitochondrion;GO:0009941//chloroplast envelope;GO:0009570//chloroplast stroma;GO:0048046//apoplast
gi|220973123|gb|EED91454.1|	127	62049	4.4	6	6	2	2	Ribosome biogenesis protein ytm1 OS=Schizosaccharomyces pombe (strain 972 / ATCC 24843) GN=ytm1 PE=1 SV=1	2e-06	sp|Q9URY0|YTM1_SCHPO	GO:0005634//nucleus
gi|209583501|gb|ACI64187.1|	89	41347	13.9	3	3	3	3	-	-	-
gi|220974751|gb|EED93080.1|	1213	30624	24.3	41	41	4	4	60S ribosomal protein L13 OS=Ictalurus punctatus GN=rpl13 PE=2 SV=3	3e-33	sp|Q90YV5|RL13_ICTPU	GO:0005840//ribosome
gi|220971763|gb|EED90097.1|	381	34974	30.4	17	17	6	6	Mitochondrial ornithine transporter 1 OS=Mus musculus GN=Slc25a15 PE=2 SV=1	8e-33	sp|Q9WVD5|ORNT1_MOUSE	GO:0016021//integral to membrane
gi|220975845|gb|EED94173.1|	234	72996	13.1	7	7	5	5	N5-carboxyaminoimidazole ribonucleotide mutase OS=Mycobacterium tuberculosis GN=purE PE=1 SV=1	9e-46	sp|P96880|PURE_MYCTU	GO:0009536//plastid
gi|220974817|gb|EED93146.1|	77	83674	6.4	3	3	3	3	Probable DNA repair helicase RAD25 homolog OS=Nosema ceranae (strain BRL01) GN=RAD25 PE=3 SV=1	2e-152	sp|C4V922|RAD25_NOSCE	GO:0005634//nucleus
gi|220974982|gb|EED93311.1|	483	91646	17.8	14	14	9	9	Protein transport protein SEC23 OS=Ustilago maydis (strain 521 / FGSC 9021) GN=SEC23 PE=3 SV=1	0	sp|Q4PE39|SEC23_USTMA	GO:0030127//COPII vesicle coat;GO:0005829//cytosol
gi|209585757|gb|ACI64442.1|	21	54665	1.7	1	1	1	1	-	-	-
gi|220976721|gb|EED95048.1|	26	87869	1.3	1	1	1	1	DNA ligase 1 OS=Xenopus laevis GN=lig1 PE=2 SV=1	6e-153	sp|P51892|DNLI1_XENLA	-
gi|118411236|ref|YP_874630.1|	263	42027	18.4	11	11	6	6	Uncharacterized protein ycf89 OS=Odontella sinensis GN=ycf89-A PE=3 SV=1	5e-59	sp|P49827|YCF89_ODOSI	GO:0009507//chloroplast
gi|209585840|gb|ACI64525.1|	21	69472	2.1	1	1	1	1	Thymidylate synthase OS=Homo sapiens GN=TYMS PE=1 SV=3	3e-110	sp|P04818|TYSY_HUMAN	-
gi|220974799|gb|EED93128.1|	18	38216	5.1	1	1	1	1	-	-	-
gi|220976686|gb|EED95013.1|	78	22748	10.8	4	4	2	2	(+)-menthofuran synthase OS=Mentha piperita PE=1 SV=1	4e-26	sp|Q947B7|MFS_MENPI	-
gi|220973734|gb|EED92064.1|	572	125247	18.3	23	23	13	13	Alanine--tRNA ligase OS=Arabidopsis thaliana GN=ALATS PE=1 SV=3	0	sp|P36428|SYA_ARATH	GO:0009507//chloroplast;GO:0005829//cytosol;GO:0005739//mitochondrion
gi|220972875|gb|EED91206.1|	97	90964	5.7	3	3	3	3	Nuclear pore complex protein Nup98-Nup96 OS=Dictyostelium discoideum GN=nup98 PE=3 SV=1	3e-20	sp|Q54EQ8|NUP98_DICDI	GO:0005643//nuclear pore
gi|220971549|gb|EED89883.1|	43	58618	3.3	1	1	1	1	-	-	-
gi|220974374|gb|EED92703.1|	283	59295	12.2	10	10	5	5	NACHT, LRR and PYD domains-containing protein 9A OS=Mus musculus GN=Nlrp9a PE=1 SV=1	5e-06	sp|Q66X03|NAL9A_MOUSE	GO:0044444//cytoplasmic part;GO:0005634//nucleus
gi|220971893|gb|EED90226.1|	49	37528	4	1	1	1	1	-	-	-	GO:0009941//chloroplast envelope;GO:0009570//chloroplast stroma;GO:0048046//apoplast
gi|220968425|gb|EED86773.1|	155	46330	12.9	6	6	4	4	Hydroxyacyl-coenzyme A dehydrogenase, mitochondrial OS=Homo sapiens GN=HADH PE=1 SV=3	7e-64	sp|Q16836|HCDH_HUMAN	-
gi|220967965|gb|EED86328.1|	654	71160	23.6	26	22	9	7	-	-	-	-
gi|220970054|gb|EED88392.1|	30	25720	5.3	2	2	1	1	-	-	-	-
gi|220967961|gb|EED86324.1|	149	53785	13.6	6	6	5	5	Canalicular multispecific organic anion transporter 2 OS=Rattus norvegicus GN=Abcc3 PE=2 SV=1	2e-102	sp|O88563|MRP3_RAT	GO:0016021//integral to membrane
gi|220970925|gb|EED89261.1|	156	33289	12	3	3	2	2	Glyoxylate/hydroxypyruvate reductase B OS=Enterobacter sp. (strain 638) GN=ghrB PE=3 SV=1	5e-26	sp|A4W577|GHRB_ENT38	-
gi|220978048|gb|EED96374.1|	103	21088	25.2	5	5	3	3	Nucleoside diphosphate kinase, cytosolic OS=Dictyostelium discoideum GN=ndkC-1 PE=1 SV=1	4e-45	sp|P22887|NDKC_DICDI	GO:0044434//chloroplast part
gi|220969593|gb|EED87933.1|	40	45600	4.8	1	1	1	1	Nuclear migration protein nudC OS=Gallus gallus GN=NUDC PE=2 SV=1	3e-43	sp|Q5ZIN1|NUDC_CHICK	-
gi|220970620|gb|EED88957.1|	102	104987	4.2	4	4	3	3	-	-	-	-
gi|220973211|gb|EED91542.1|	125	92293	9.6	7	7	6	6	Nuclear pore complex protein Nup107 OS=Mus musculus GN=Nup107 PE=2 SV=1	3e-34	sp|Q8BH74|NU107_MOUSE	GO:0005643//nuclear pore
gi|220976101|gb|EED94429.1|	47	96942	3.6	3	3	2	2	Transportin OS=Dictyostelium discoideum GN=tnpo PE=3 SV=1	8e-29	sp|Q55CQ7|TNPO_DICDI	GO:0005737//cytoplasm;GO:0005634//nucleus
gi|220968054|gb|EED86410.1|	319	48077	22.6	13	13	7	7	Acyl-CoA dehydrogenase family member 10 OS=Homo sapiens GN=ACAD10 PE=2 SV=1	1e-96	sp|Q6JQN1|ACD10_HUMAN	-
gi|220976291|gb|EED94618.1|	174	40343	12.6	6	6	3	3	-	-	-	-
gi|220977139|gb|EED95466.1|	5186	22913	38.8	146	146	4	4	Fucoxanthin-chlorophyll a-c binding protein A, chloroplastic OS=Phaeodactylum tricornutum GN=FCPA PE=2 SV=1	5e-27	sp|Q08584|FCPA_PHATR	-
gi|118411195|ref|YP_874589.1|	75	19720	13	4	4	2	2	Uncharacterized protein ycf88 OS=Odontella sinensis GN=ycf88 PE=3 SV=1	3e-15	sp|P49829|YCF88_ODOSI	GO:0009507//chloroplast
gi|220976907|gb|EED95234.1|	47	20308	17.1	2	2	2	2	Uncharacterized protein yccU OS=Escherichia coli (strain K12) GN=yccU PE=1 SV=2	7e-30	sp|P75874|YCCU_ECOLI	-
gi|220973788|gb|EED92118.1|	61	57737	5.5	1	1	1	1	Choline transporter-like protein 2 OS=Dictyostelium discoideum GN=slc44a2 PE=3 SV=1	2e-08	sp|Q54I48|CTL2_DICDI	GO:0016021//integral to membrane
gi|220973513|gb|EED91843.1|	313	46822	10.1	18	18	3	3	Translocation protein SEC62 OS=Mus musculus GN=Sec62 PE=1 SV=1	4e-07	sp|Q8BU14|SEC62_MOUSE	GO:0016021//integral to membrane
gi|209583650|gb|ACI64336.1|	4529	25348	37.3	131	131	6	6	Fucoxanthin-chlorophyll a-c binding protein A, chloroplastic OS=Macrocystis pyrifera GN=FCPA PE=2 SV=1	3e-27	sp|Q40297|FCPA_MACPY
gi|220970476|gb|EED88813.1|	32	76117	2.2	1	1	1	1	Methionine--tRNA ligase OS=Rickettsia bellii (strain RML369-C) GN=metG PE=3 SV=1	2e-172	sp|Q1RJZ5|SYM_RICBR	GO:0005739//mitochondrion;GO:0009570//chloroplast stroma
gi|220977996|gb|EED96322.1|	44	99201	2.3	1	1	1	1	-	-	-	GO:0016020//membrane
gi|125987502|sp|A0T0P7.1|PSBN_THAPS	157	5339	25.6	5	5	1	1	Protein psbN OS=Thalassiosira pseudonana GN=psbN PE=3 SV=1	7e-18	sp|A0T0P7|PSBN_THAPS	GO:0009539//photosystem II reaction center;GO:0016021//integral to membrane;GO:0009535//chloroplast thylakoid membrane
gi|220977830|gb|EED96156.1|	55	38782	4.8	2	2	1	1	-	-	-
gi|220969356|gb|EED87697.1|	2599	47886	56.2	95	95	16	16	Actin OS=Achlya bisexualis PE=3 SV=1	0	sp|P26182|ACT_ACHBI	GO:0005856//cytoskeleton;GO:0005737//cytoplasm
gi|209586003|gb|ACI64688.1|	31	14318	5.5	1	1	1	1	-	-	-
gi|220977440|gb|EED95766.1|	28	22316	6.1	1	1	1	1	RNA methyltransferase-like protein 1A OS=Danio rerio GN=rnmtl1a PE=2 SV=1	3e-10	sp|Q566V3|RML1A_DANRE	-
gi|220972379|gb|EED90711.1|	13	48179	1.5	1	1	1	1	-	-	-
gi|220973132|gb|EED91463.1|	72	37094	4.3	2	2	1	1	-	-	-
gi|220975401|gb|EED93729.1|	21	41732	3.8	1	1	1	1	Thiomorpholine-carboxylate dehydrogenase OS=Bos taurus GN=CRYM PE=2 SV=1	4e-29	sp|Q2KHX6|CRYM_BOVIN	-
gi|220970382|gb|EED88719.1|	256	108637	11.6	10	10	8	8	AP-1 complex subunit gamma-1 OS=Arabidopsis thaliana GN=GAMMA-ADR PE=1 SV=1	2e-151	sp|Q84K16|AP1G1_ARATH	GO:0044431//Golgi apparatus part;GO:0030131//clathrin adaptor complex
gi|220970066|gb|EED88404.1|	56	23082	7.4	4	4	1	1	E3 ubiquitin ligase complex SCF subunit sconC OS=Talaromyces stipitatus (strain ATCC 10500 / CBS 375.48 / QM 6759 / NRRL 1006) GN=sconC PE=3 SV=1	3e-31	sp|B8MDP8|SKP1_TALSN	-
gi|220972961|gb|EED91292.1|	108	24365	13.4	3	3	2	2	ATP-dependent Clp protease proteolytic subunit OS=Staphylococcus aureus (strain Mu50 / ATCC 700699) GN=clpP PE=1 SV=1	4e-33	sp|P63785|CLPP_STAAM	-
gi|220971020|gb|EED89356.1|	38	50878	11.7	4	2	4	2	-	-	-
gi|220970419|gb|EED88756.1|	29	30525	2.7	1	1	1	1	Riboflavin biosynthesis protein RibD OS=Synechocystis sp. (strain PCC 6803 / Kazusa) GN=ribD PE=3 SV=1	3e-28	sp|Q55158|RIBD_SYNY3	GO:0009570//chloroplast stroma
gi|220971478|gb|EED89812.1|	96	117427	3.8	2	2	2	2	-	-	-
gi|220977226|gb|EED95553.1|	101	130311	6.4	7	7	5	5	-	-	-
gi|209583661|gb|ACI64347.1|	71	43206	4.4	1	1	1	1	-	-	-
gi|220974664|gb|EED92993.1|	35	85564	1.2	2	2	1	1	-	-	-
gi|220977658|gb|EED95984.1|	89	23779	21.6	6	6	4	4	-	-	-	GO:0016021//integral to membrane
gi|220970155|gb|EED88493.1|	633	16956	45.2	20	20	4	4	40S ribosomal protein S12 OS=Cyanophora paradoxa GN=RPS12 PE=2 SV=1	6e-29	sp|Q9SMI3|RS12_CYAPA	GO:0022626//cytosolic ribosome;GO:0015935//small ribosomal subunit;GO:0009536//plastid
gi|220974424|gb|EED92753.1|	425	126152	13.7	20	20	11	11	Eukaryotic translation initiation factor 3 subunit A OS=Arabidopsis thaliana GN=TIF3A1 PE=1 SV=1	3e-103	sp|Q9LD55|EIF3A_ARATH	GO:0005886//plasma membrane;GO:0005829//cytosol
gi|220969880|gb|EED88219.1|	63	190004	0.9	1	1	1	1	Erythroid differentiation-related factor 1 OS=Pongo abelii GN=EDRF1 PE=2 SV=1	2e-12	sp|Q5R9R1|EDRF1_PONAB	GO:0005886//plasma membrane
gi|209585861|gb|ACI64546.1|	95	11523	37.8	3	3	2	2	10 kDa chaperonin OS=Desulfotalea psychrophila (strain LSv54 / DSM 12343) GN=groS PE=3 SV=1	1e-14	sp|Q6ARV5|CH10_DESPS	GO:0005737//cytoplasm
gi|220974211|gb|EED92541.1|	57	13512	7.9	3	3	1	1	54S ribosomal protein L4, mitochondrial OS=Meyerozyma guilliermondii (strain ATCC 6260 / CBS 566 / DSM 6381 / JCM 1539 / NBRC 10279 / NRRL Y-324) GN=MRPL4 PE=3 SV=2	2e-07	sp|A5DH98|RM04_PICGU	GO:0005761//mitochondrial ribosome
gi|220977390|gb|EED95716.1|	282	54758	12.4	6	6	4	4	Probable ribulose-1,5 bisphosphate carboxylase/oxygenase large subunit N-methyltransferase, chloroplastic OS=Arabidopsis thaliana GN=RBCMT PE=2 SV=1	5e-23	sp|Q9XI84|RBCMT_ARATH	-
gi|220976067|gb|EED94395.1|	77	60278	3.3	3	3	1	1	-	-	-
gi|209585695|gb|ACI64380.1|	74	133861	4.6	3	3	3	3	-	-	-
gi|220971376|gb|EED89711.1|	39	42667	5.4	1	1	1	1	-	-	-
gi|220975388|gb|EED93716.1|	845	55575	28.6	33	33	9	9	Serine/threonine-protein phosphatase 6 regulatory ankyrin repeat subunit A OS=Mus musculus GN=Ankrd28 PE=1 SV=1	2e-07	sp|Q505D1|ANR28_MOUSE
gi|220972684|gb|EED91015.1|	272	487446	4	13	12	11	10	Transmembrane protein 2 OS=Homo sapiens GN=TMEM2 PE=1 SV=1	6e-09	sp|Q9UHN6|TMEM2_HUMAN	-
gi|220969721|gb|EED88061.1|	34	78862	2.5	1	1	1	1	Polyphosphoinositide phosphatase OS=Homo sapiens GN=FIG4 PE=1 SV=1	2e-110	sp|Q92562|FIG4_HUMAN	GO:0005794//Golgi apparatus
gi|220974927|gb|EED93256.1|	46	77077	2.1	1	1	1	1	cAMP-dependent protein kinase catalytic subunit OS=Caenorhabditis elegans GN=kin-1 PE=2 SV=3	2e-67	sp|P21137|KAPC_CAEEL	GO:0005952//cAMP-dependent protein kinase complex
gi|220972953|gb|EED91284.1|	34	56923	3.7	1	1	1	1	Protein FAM50A-A OS=Xenopus laevis GN=fam50a-a PE=2 SV=1	1e-60	sp|Q2VPH1|F50AA_XENLA	GO:0005634//nucleus
gi|220976734|gb|EED95061.1|	78	16139	27.5	4	4	2	2	-	-	-	-
gi|220977664|gb|EED95990.1|	300	107103	14.2	12	12	8	8	Acyltransferase-like protein At3g26840, chloroplastic OS=Arabidopsis thaliana GN=At3g26840 PE=1 SV=1	2e-52	sp|Q9LW26|Y3684_ARATH	-
gi|220975870|gb|EED94198.1|	430	45173	33.2	11	11	6	6	ATPase GET3 OS=Coprinopsis cinerea (strain Okayama-7 / 130 / ATCC MYA-4618 / FGSC 9003) GN=GET3 PE=3 SV=1	3e-94	sp|A8N0V8|GET3_COPC7	-
gi|220975591|gb|EED93919.1|	276	98009	13.4	9	9	7	7	Alpha,alpha-trehalose-phosphate synthase [UDP-forming] 5 OS=Arabidopsis thaliana GN=TPS5 PE=1 SV=2	3e-134	sp|O23617|TPS5_ARATH	GO:0044444//cytoplasmic part
gi|220974829|gb|EED93158.1|	170	42604	24.5	6	4	5	3	UDP-glucuronic acid decarboxylase 1 OS=Pongo abelii GN=UXS1 PE=2 SV=1	3e-131	sp|Q5R885|UXS1_PONAB	GO:0005768//endosome;GO:0005794//Golgi apparatus;GO:0005886//plasma membrane;GO:0005802//trans-Golgi network
gi|220978415|gb|EED96741.1|	215	80116	13.3	14	14	6	6	-	-	-
gi|220976736|gb|EED95063.1|	1709	32703	19.1	62	7	4	1	-	-	-
gi|220977443|gb|EED95769.1|	24	39690	2.4	1	1	1	1	Phosphatidylinositol 4-kinase OS=Dictyostelium discoideum GN=pikD PE=3 SV=3	5e-50	sp|P54677|PI4K_DICDI	-
gi|220977956|gb|EED96282.1|	28	55172	2.5	1	1	1	1	Calcium/calmodulin-dependent protein kinase type 1 OS=Caenorhabditis briggsae GN=cmk-1 PE=3 SV=3	1e-44	sp|A8X6H4|CMK1_CAEBR	-
gi|220974009|gb|EED92339.1|	46	47836	3.6	1	1	1	1	Probable geranylgeranyl transferase type-2 subunit beta OS=Dictyostelium discoideum GN=rabggtb PE=3 SV=1	7e-91	sp|B0G172|PGTB2_DICDI	-
gi|220974490|gb|EED92819.1|	1276	53294	46.7	48	48	13	13	Pyrophosphate--fructose 6-phosphate 1-phosphotransferase OS=Propionibacterium freudenreichii subsp. shermanii GN=pfp PE=1 SV=2	3e-115	sp|P29495|PFP_PROFR	GO:0005945//6-phosphofructokinase complex
gi|220977728|gb|EED96054.1|	497	19256	14.6	30	13	2	1	Probable histone H2A variant 3 OS=Oryza sativa subsp. japonica GN=Os03g0743400 PE=2 SV=1	2e-49	sp|Q84MP7|H2AV3_ORYSJ	GO:0000786//nucleosome;GO:0005634//nucleus
gi|220972301|gb|EED90633.1|	14	146071	0.5	1	1	1	1	-	-	-
gi|220975144|gb|EED93473.1|	49	60053	5.6	2	2	2	2	4-coumarate--CoA ligase 1 (Fragment) OS=Glycine max PE=2 SV=1	5e-53	sp|P31686|4CL1_SOYBN	-
gi|220969975|gb|EED88314.1|	144	52092	12.1	3	3	3	3	Molybdenum cofactor sulfurase OS=Anopheles gambiae GN=mal PE=3 SV=5	5e-06	sp|Q7QFL7|MOCOS_ANOGA	-
gi|220976074|gb|EED94402.1|	237	76743	21.9	10	10	9	9	Phenylalanine--tRNA ligase beta subunit OS=Homo sapiens GN=FARSB PE=1 SV=3	3e-159	sp|Q9NSD9|SYFB_HUMAN	GO:0005737//cytoplasm
gi|220977600|gb|EED95926.1|	218	156864	4.7	9	9	5	5	Endo-1,3(4)-beta-glucanase 2 OS=Saccharomyces cerevisiae (strain ATCC 204508 / S288c) GN=ACF2 PE=1 SV=1	4e-25	sp|Q12168|ENG2_YEAST	-
gi|220970149|gb|EED88487.1|	421	79979	17.5	19	19	8	8	-	-	-
gi|220969146|gb|EED87488.1|	4296	25219	35.9	107	107	4	4	Chlorophyll a-b binding protein P4, chloroplastic OS=Pisum sativum GN=lhcA-P4 PE=1 SV=1	2e-07	sp|Q9SQL2|CB24_PEA	GO:0016020//membrane;GO:0009507//chloroplast
gi|220968388|gb|EED86736.1|	408	16765	31.8	17	17	4	4	-	-	-	GO:0009534//chloroplast thylakoid;GO:0016020//membrane
gi|220970920|gb|EED89256.1|	129	119565	4.9	4	4	4	4	-	-	-
gi|220977281|gb|EED95607.1|	22	66159	2.3	1	1	1	1	-	-	-
gi|220967791|gb|EED86167.1|	546	17937	39.2	20	20	3	3	Photosystem I reaction center subunit XI OS=Thalassiosira pseudonana GN=psaL PE=3 SV=1	2e-70	sp|A0T0U5|PSAL_THAPS	GO:0009538//photosystem I reaction center;GO:0016021//integral to membrane;GO:0009535//chloroplast thylakoid membrane
gi|220973527|gb|EED91857.1|	31	66982	3.1	1	1	1	1	Sn1-specific diacylglycerol lipase alpha OS=Homo sapiens GN=DAGLA PE=1 SV=3	8e-09	sp|Q9Y4D2|DGLA_HUMAN	-
gi|220969831|gb|EED88170.1|	444	62923	23.3	22	22	9	9	Histidine--tRNA ligase, cytoplasmic OS=Mus musculus GN=Hars PE=2 SV=2	5e-142	sp|Q61035|SYHC_MOUSE	GO:0009536//plastid
gi|220976780|gb|EED95107.1|	49	28197	12.4	3	3	2	2	Protein wos2 OS=Schizosaccharomyces pombe (strain 972 / ATCC 24843) GN=wos2 PE=2 SV=1	6e-11	sp|Q11118|WOS2_SCHPO
gi|220970570|gb|EED88907.1|	1536	29230	27.1	58	58	7	7	40S ribosomal protein S5 (Fragment) OS=Nicotiana plumbaginifolia GN=RPS5 PE=2 SV=1	1e-63	sp|O24111|RS5_NICPL	GO:0022626//cytosolic ribosome;GO:0005773//vacuole;GO:0005886//plasma membrane;GO:0005618//cell wall;GO:0015935//small ribosomal subunit;GO:0009507//chloroplast
gi|220973471|gb|EED91801.1|	421	26691	46.1	22	22	8	8	40S ribosomal protein S11 OS=Dictyostelium discoideum GN=rps11 PE=1 SV=1	3e-48	sp|Q54S90|RS11_DICDI	GO:0005840//ribosome
gi|220976754|gb|EED95081.1|	25	12906	10.4	1	1	1	1	Splicing factor 3A subunit 3 OS=Mus musculus GN=Sf3a3 PE=2 SV=2	3e-29	sp|Q9D554|SF3A3_MOUSE	GO:0044424//intracellular part
gi|209583429|gb|ACI64115.1|	44	29899	4.5	2	2	1	1	Vesicle-associated membrane protein 7B OS=Dictyostelium discoideum GN=vamp7B PE=3 SV=1	8e-50	sp|Q86AQ7|VAM7B_DICDI	GO:0016021//integral to membrane
gi|220977190|gb|EED95517.1|	98	12039	18.8	3	3	1	1	Glutathione S-transferase 3 OS=Zea mays GN=GST3 PE=1 SV=4	2e-07	sp|P04907|GSTF3_MAIZE	-
gi|74325200|ref|YP_316620.1|	21	48768	2.3	1	1	1	1	Cytochrome b OS=Phytophthora megasperma GN=cob PE=3 SV=1	3e-142	sp|Q35522|CYB_PHYME	GO:0070469//respiratory chain;GO:0016021//integral to membrane;GO:0005739//mitochondrion
gi|220970655|gb|EED88992.1|	81	64946	5.5	2	2	2	2	Probable LRR receptor-like serine/threonine-protein kinase At2g23950 OS=Arabidopsis thaliana GN=At2g23950 PE=2 SV=1	2e-07	sp|Q0WVM4|Y2239_ARATH
gi|220977564|gb|EED95890.1|	278	17955	29.9	9	9	3	3	14 kDa zinc-binding protein (Fragment) OS=Brassica juncea PE=3 SV=1	3e-35	sp|P42855|ZB14_BRAJU	GO:0005777//peroxisome;GO:0005886//plasma membrane;GO:0009507//chloroplast;GO:0005829//cytosol
gi|220976111|gb|EED94439.1|	93	86278	5.6	4	4	3	3	-	-	-
gi|220974736|gb|EED93065.1|	628	80319	33.5	26	26	15	15	Fumarate hydratase class I, aerobic OS=Escherichia coli (strain K12) GN=fumA PE=1 SV=2	0	sp|P0AC33|FUMA_ECOLI	-
gi|220970128|gb|EED88466.1|	349	24453	41.4	24	24	7	7	60S ribosomal protein L27 OS=Tetrahymena thermophila GN=RPL27 PE=1 SV=1	6e-27	sp|P0DJ19|RL27_TETTH	GO:0005840//ribosome
gi|220968692|gb|EED87037.1|	750	59986	29.3	17	17	9	9	Dihydrolipoyl dehydrogenase OS=Synechocystis sp. (strain PCC 6803 / Kazusa) GN=lpdA PE=1 SV=3	4e-142	sp|P72740|DLDH_SYNY3	GO:0005829//cytosol;GO:0005739//mitochondrion;GO:0005730//nucleolus;GO:0009941//chloroplast envelope;GO:0009570//chloroplast stroma
gi|220969283|gb|EED87624.1|	315	119420	4.5	8	8	4	4	-	-	-
gi|220974460|gb|EED92789.1|	153	38278	20.6	5	5	5	5	Mitochondrial import inner membrane translocase subunit Tim21 OS=Bos taurus GN=TIMM21 PE=2 SV=1	1e-06	sp|Q3SZV6|TIM21_BOVIN
gi|220976878|gb|EED95205.1|	276	91438	8.8	10	10	6	6	-	-	-
gi|220969545|gb|EED87886.1|	94	40706	9.3	3	3	3	3	Carbonyl reductase [NADPH] 1 OS=Mus musculus GN=Cbr1 PE=1 SV=3	8e-43	sp|P48758|CBR1_MOUSE	-
gi|220976430|gb|EED94757.1|	260	47837	30.7	11	11	8	8	Chloroplast stem-loop binding protein of 41 kDa a, chloroplastic OS=Arabidopsis thaliana GN=CSP41A PE=1 SV=1	2e-42	sp|Q9LYA9|CP41A_ARATH	GO:0009536//plastid
gi|220971944|gb|EED90277.1|	89	50000	8.2	4	4	3	3	Glutathione S-transferase omega-like 2 OS=Schizosaccharomyces pombe (strain 972 / ATCC 24843) GN=gto2 PE=2 SV=1	2e-14	sp|O94524|GTO2_SCHPO	-
gi|220976931|gb|EED95258.1|	109	42635	7.9	3	3	3	3	-	-	-
gi|220975349|gb|EED93677.1|	234	83952	17.4	11	11	7	7	Dipeptidyl peptidase family member 6 OS=Caenorhabditis elegans GN=dpf-6 PE=2 SV=2	5e-23	sp|P34422|DPF6_CAEEL	GO:0009507//chloroplast;GO:0005829//cytosol
gi|220972841|gb|EED91172.1|	31	243385	0.5	1	1	1	1	-	-	-
gi|220972780|gb|EED91111.1|	133	170634	6	6	6	5	5	-	-	-
gi|220977128|gb|EED95455.1|	38	40316	14.3	2	2	2	2	-	-	-
gi|220974527|gb|EED92856.1|	316	70396	14.4	12	12	6	6	Inosine-5'-monophosphate dehydrogenase 1 OS=Homo sapiens GN=IMPDH1 PE=1 SV=2	2e-176	sp|P20839|IMDH1_HUMAN	-
gi|220976879|gb|EED95206.1|	255	38496	21.1	9	9	4	4	-	-	-
gi|220976933|gb|EED95260.1|	43	58479	3.4	1	1	1	1	-	-	-	-
gi|209586140|gb|ACI64825.1|	79	83439	7.3	4	4	4	4	Conserved oligomeric Golgi complex subunit 8 OS=Drosophila melanogaster GN=CG6488 PE=2 SV=1	1e-12	sp|Q9VKH0|COG8_DROME
gi|220975804|gb|EED94132.1|	160	65611	10	6	6	4	4	Lysine--tRNA ligase OS=Synechococcus elongatus (strain PCC 7942) GN=lysS PE=3 SV=1	0	sp|Q31KH4|SYK_SYNE7	GO:0005739//mitochondrion;GO:0009507//chloroplast
gi|220968709|gb|EED87054.1|	647	61097	39.6	24	24	13	13	Nitrate reductase [NADH] OS=Spinacia oleracea GN=NIA PE=2 SV=1	2e-06	sp|P23312|NIA_SPIOL	GO:0043231//intracellular membrane-bounded organelle;GO:0044444//cytoplasmic part
gi|220976172|gb|EED94500.1|	35	41511	5.7	3	3	2	2	K(+) efflux antiporter 2, chloroplastic OS=Arabidopsis thaliana GN=KEA2 PE=1 SV=2	5e-28	sp|O65272|KEA2_ARATH	GO:0016021//integral to membrane
gi|220977122|gb|EED95449.1|	241	22341	16.3	8	8	2	2	-	-	-
gi|220972626|gb|EED90958.1|	169	24747	26.6	8	8	4	4	Glutaredoxin-related protein 5, mitochondrial OS=Mus musculus GN=Glrx5 PE=2 SV=2	1e-25	sp|Q80Y14|GLRX5_MOUSE	-
gi|220974075|gb|EED92405.1|	21	176388	1.2	2	2	2	2	Magnesium-chelatase subunit H OS=Chlorobaculum parvum (strain NCIB 8327) GN=bchH PE=3 SV=2	1e-152	sp|O50314|BCHH_CHLP8	-
gi|220970867|gb|EED89203.1|	980	131546	16	43	43	15	15	2-oxoglutarate dehydrogenase, mitochondrial OS=Dictyostelium discoideum GN=ogdh PE=3 SV=1	0	sp|Q54JE4|ODO1_DICDI	GO:0005739//mitochondrion
gi|220973586|gb|EED91916.1|	52	93254	2	1	1	1	1	-	-	-	-
gi|209586332|gb|ACI65017.1|	32	272978	1	2	2	2	2	-	-	-
gi|220968343|gb|EED86691.1|	37	24386	7.5	1	1	1	1	Uncharacterized oxidoreductase yoxD OS=Bacillus subtilis (strain 168) GN=yoxD PE=3 SV=2	2e-16	sp|P14802|YOXD_BACSU	-
gi|220968554|gb|EED86900.1|	1918	55998	48.3	74	34	15	12	Phosphoglycerate kinase 1, chloroplastic OS=Arabidopsis thaliana GN=PGK1 PE=1 SV=1	5e-141	sp|Q9LD57|PGKH1_ARATH	GO:0009941//chloroplast envelope;GO:0048046//apoplast;GO:0010319//stromule;GO:0016020//membrane;GO:0005618//cell wall;GO:0005829//cytosol;GO:0009570//chloroplast stroma;GO:0009579//thylakoid;GO:0005634//nucleus;GO:0005739//mitochondrion
gi|220968467|gb|EED86815.1|	208	56514	17.5	10	10	7	7	Vacuolar protein sorting-associated protein 4 OS=Saccharomyces cerevisiae (strain ATCC 204508 / S288c) GN=VPS4 PE=1 SV=1	4e-124	sp|P52917|VPS4_YEAST	-
gi|220976130|gb|EED94458.1|	205	158059	4	8	8	4	4	-	-	-	-
gi|220972417|gb|EED90749.1|	102	29536	19.1	6	6	3	3	Arsenite methyltransferase OS=Rattus norvegicus GN=As3mt PE=1 SV=1	2e-18	sp|Q8VHT6|AS3MT_RAT	-
gi|220968301|gb|EED86649.1|	29	48315	2.5	1	1	1	1	-	-	-
gi|220974037|gb|EED92367.1|	109	45476	12.9	3	3	3	3	Thioredoxin Y2, chloroplastic OS=Arabidopsis thaliana GN=At1g43560 PE=1 SV=1	1e-14	sp|Q8L7S9|TRXY2_ARATH	GO:0009570//chloroplast stroma;GO:0009534//chloroplast thylakoid
gi|220969197|gb|EED87539.1|	61	48552	3.1	2	2	1	1	-	-	-
gi|220977251|gb|EED95577.1|	1033	45332	10	35	35	2	2	-	-	-
gi|209586080|gb|ACI64765.1|	74	36273	9	4	4	2	2	Dehydrogenase/reductase SDR family member 1 OS=Mus musculus GN=Dhrs1 PE=2 SV=1	6e-35	sp|Q99L04|DHRS1_MOUSE	-
gi|220976535|gb|EED94862.1|	101	24978	17.7	9	9	4	4	-	-	-
gi|220970470|gb|EED88807.1|	92	36728	14.4	7	7	3	3	60S ribosomal protein L8 OS=Xenopus laevis GN=rpl8 PE=2 SV=3	2e-101	sp|P41116|RL8_XENLA	GO:0005773//vacuole;GO:0005886//plasma membrane;GO:0022625//cytosolic large ribosomal subunit;GO:0009507//chloroplast
gi|220968988|gb|EED87332.1|	77	151255	2.9	3	3	3	3	-	-	-	-
gi|220976515|gb|EED94842.1|	59	100068	1.4	1	1	1	1	-	-	-
gi|220978022|gb|EED96348.1|	144	40175	9.3	5	5	2	2	O-acetylserine sulfhydrylase OS=Mycobacterium tuberculosis GN=cysK1 PE=1 SV=1	5e-59	sp|P0A534|CYSK_MYCTU	GO:0009570//chloroplast stroma;GO:0005739//mitochondrion
gi|220967779|gb|EED86155.1|	116	217881	4.6	6	6	6	6	DNA-directed RNA polymerase subunit beta'' OS=Thalassiosira pseudonana GN=rpoC2 PE=3 SV=1	0	sp|A0T0Q9|RPOC2_THAPS	GO:0009507//chloroplast
gi|220976951|gb|EED95278.1|	417	32045	35.3	10	9	6	5	-	-	-
gi|220977385|gb|EED95711.1|	67	47123	8.9	3	3	3	3	-	-	-	-
gi|220975330|gb|EED93658.1|	27	159818	0.7	1	1	1	1	Type-2 histone deacetylase 1 OS=Dictyostelium discoideum GN=hdaD PE=2 SV=1	1e-13	sp|Q54X15|HDA21_DICDI
gi|220974301|gb|EED92631.1|	1093	34566	21.7	31	31	5	5	-	-	-
gi|220977324|gb|EED95650.1|	20	66554	3	1	1	1	1	-	-	-	-
gi|209586275|gb|ACI64960.1|	21	109324	1.6	1	1	1	1	Phospholipase A1-Igamma1, chloroplastic OS=Arabidopsis thaliana GN=At1g06800 PE=1 SV=2	2e-08	sp|Q941F1|PLA15_ARATH	-
gi|220975948|gb|EED94276.1|	249	71547	18.2	13	13	9	9	-	-	-
gi|220973196|gb|EED91527.1|	296	43782	19	9	9	6	6	Homoserine kinase OS=Moorella thermoacetica (strain ATCC 39073) GN=thrB PE=3 SV=1	2e-39	sp|Q2RIX1|KHSE_MOOTA	GO:0005737//cytoplasm
gi|220976461|gb|EED94788.1|	42	83784	1.6	1	1	1	1	-	-	-	-
gi|220977994|gb|EED96320.1|	16	61696	1.8	1	1	1	1	-	-	-
gi|220973656|gb|EED91986.1|	950	68985	32.4	33	33	13	13	-	-	-
gi|209586348|gb|ACI65033.1|	131	24868	18.5	3	3	2	2	ADP-ribosylation factor-like protein 15 OS=Mus musculus GN=Arl15 PE=2 SV=1	9e-15	sp|Q8BGR6|ARL15_MOUSE	GO:0005622//intracellular
gi|220969541|gb|EED87882.1|	382	382212	3.5	16	16	9	9	RNA exonuclease 4 OS=Homo sapiens GN=REXO4 PE=1 SV=2	3e-28	sp|Q9GZR2|REXO4_HUMAN	GO:0005622//intracellular
gi|220972600|gb|EED90932.1|	286	37178	9.6	9	9	2	2	-	-	-
gi|220969978|gb|EED88317.1|	63	41920	6.1	2	2	2	2	2-acylglycerol O-acyltransferase 1 OS=Xenopus laevis GN=mogat1 PE=2 SV=1	7e-14	sp|Q3KPP4|MOGT1_XENLA	-
gi|220971279|gb|EED89614.1|	90	309068	1.3	4	4	3	3	Nucleolar pre-ribosomal-associated protein 1 OS=Homo sapiens GN=URB1 PE=1 SV=4	6e-08	sp|O60287|NPA1P_HUMAN
gi|220976252|gb|EED94579.1|	102	97608	7.4	7	7	5	5	cAMP-dependent protein kinase catalytic subunit alpha OS=Sus scrofa GN=PRKACA PE=1 SV=4	9e-64	sp|P36887|KAPCA_PIG	GO:0005952//cAMP-dependent protein kinase complex
gi|220974665|gb|EED92994.1|	352	16442	9.3	13	13	1	1	Protein PROTON GRADIENT REGULATION 5, chloroplastic OS=Arabidopsis thaliana GN=PGR5 PE=1 SV=1	1e-10	sp|Q9SL05|PGR5_ARATH
gi|209586277|gb|ACI64962.1|	274	174492	7.5	12	12	8	8	Transcriptional regulatory protein SIN3 OS=Saccharomyces cerevisiae (strain ATCC 204508 / S288c) GN=SIN3 PE=1 SV=2	8e-21	sp|P22579|SIN3_YEAST	GO:0005634//nucleus
gi|220974877|gb|EED93206.1|	85	59555	5.8	4	4	2	2	Serine hydroxymethyltransferase, cytosolic OS=Oryctolagus cuniculus GN=SHMT1 PE=1 SV=2	2e-145	sp|P07511|GLYC_RABIT	GO:0005829//cytosol;GO:0009506//plasmodesma;GO:0009570//chloroplast stroma;GO:0005886//plasma membrane
gi|220976885|gb|EED95212.1|	904	35745	31.9	25	25	7	7	-	-	-
gi|209586038|gb|ACI64723.1|	95	99217	4.1	3	3	2	2	-	-	-
gi|220972189|gb|EED90522.1|	172	92728	6.5	4	4	3	3	-	-	-
gi|220972355|gb|EED90687.1|	69	26018	6.8	3	3	1	1	Homeobox protein Wariai OS=Dictyostelium discoideum GN=warA PE=2 SV=1	2e-06	sp|Q54F46|WARA_DICDI
gi|220975486|gb|EED93814.1|	71	24826	13.5	2	2	2	2	-	-	-
gi|220970800|gb|EED89136.1|	70	22269	27.7	5	5	3	3	Ferredoxin-thioredoxin reductase catalytic chain, chloroplastic OS=Spinacia oleracea GN=FTRC PE=1 SV=2	3e-37	sp|P41348|FTRC1_SPIOL	GO:0009507//chloroplast
gi|220970453|gb|EED88790.1|	267	73702	11.1	12	12	5	5	-	-	-	-
gi|220971695|gb|EED90029.1|	23	31930	2.5	1	1	1	1	-	-	-	GO:0016021//integral to membrane
gi|220976475|gb|EED94802.1|	134	193388	6	12	12	8	8	-	-	-	-
gi|220968544|gb|EED86890.1|	732	60283	31.4	26	26	10	10	Probable phosphoglycerate kinase OS=Caenorhabditis elegans GN=pgk-1 PE=1 SV=1	5e-128	sp|P91427|PGK_CAEEL	GO:0005737//cytoplasm
gi|220971525|gb|EED89859.1|	71	41200	8.3	2	2	2	2	Probable aminopeptidase NPEPL1 OS=Mus musculus GN=Npepl1 PE=2 SV=1	1e-81	sp|Q6NSR8|PEPL1_MOUSE	GO:0005737//cytoplasm
gi|220975499|gb|EED93827.1|	469	48753	21	18	18	6	6	Peptide chain release factor 1 OS=Cyanothece sp. (strain PCC 7424) GN=prfA PE=3 SV=1	5e-114	sp|B7KI17|RF1_CYAP7	GO:0009507//chloroplast
gi|220978369|gb|EED96695.1|	142	29073	17.7	5	5	3	3	Peroxiredoxin Q, chloroplastic (Fragment) OS=Sedum lineare GN=PRXQ PE=1 SV=1	3e-17	sp|Q9MB35|PERQ_SEDLI	GO:0044434//chloroplast part;GO:0009579//thylakoid
gi|220973152|gb|EED91483.1|	57	14074	13.8	1	1	1	1	-	-	-
gi|220974910|gb|EED93239.1|	125	106587	3.8	8	8	3	3	AP-4 complex subunit beta-1 OS=Homo sapiens GN=AP4B1 PE=1 SV=2	7e-93	sp|Q9Y6B7|AP4B1_HUMAN	GO:0030131//clathrin adaptor complex
gi|220974831|gb|EED93160.1|	289	81156	8.9	10	10	4	4	Putative phagocytic receptor 1a OS=Dictyostelium discoideum GN=phg1a PE=2 SV=1	3e-123	sp|Q55FP0|PHG1A_DICDI	GO:0044464//cell part;GO:0016021//integral to membrane
gi|220976367|gb|EED94694.1|	221	31254	14.3	6	6	3	3	Fucoxanthin-chlorophyll a-c binding protein A, chloroplastic OS=Phaeodactylum tricornutum GN=FCPA PE=2 SV=1	4e-11	sp|Q08584|FCPA_PHATR	GO:0016020//membrane;GO:0009507//chloroplast
gi|220975877|gb|EED94205.1|	350	61577	21.2	13	13	8	8	-	-	-	-
gi|220968047|gb|EED86404.1|	44	44649	4.4	3	3	2	2	-	-	-
gi|220978338|gb|EED96664.1|	30	27817	7.8	1	1	1	1	-	-	-
gi|220975102|gb|EED93431.1|	25	30183	5.4	1	1	1	1	2,3-bisphosphoglycerate-dependent phosphoglycerate mutase OS=Pelodictyon luteolum (strain DSM 273) GN=gpmA PE=3 SV=1	2e-63	sp|Q3B5J2|GPMA_PELLD	-
gi|209585791|gb|ACI64476.1|	52	44178	5.9	3	3	2	2	Phosphatidylserine decarboxylase proenzyme OS=Brevibacillus brevis (strain 47 / JCM 6285 / NBRC 100599) GN=psd PE=3 SV=1	1e-08	sp|C0Z4E2|PSD_BREBN	-
gi|209586173|gb|ACI64858.1|	1454	58751	26.1	64	64	10	10	60S ribosomal protein L3-2 OS=Arabidopsis thaliana GN=ARP2 PE=2 SV=4	5e-137	sp|P22738|RL32_ARATH	GO:0022626//cytosolic ribosome;GO:0043231//intracellular membrane-bounded organelle;GO:0016020//membrane;GO:0044446//intracellular organelle part;GO:0071944//cell periphery
gi|220971810|gb|EED90143.1|	137	88720	2.6	7	7	2	2	-	-	-
gi|220970992|gb|EED89328.1|	251	40218	20.2	12	12	4	4	Mitochondrial carnitine/acylcarnitine carrier-like protein OS=Arabidopsis thaliana GN=BOU PE=1 SV=1	1e-06	sp|Q93XM7|MCAT_ARATH	GO:0016021//integral to membrane
gi|220970120|gb|EED88458.1|	935	81218	19.9	37	37	12	12	-	-	-	-
gi|220969852|gb|EED88191.1|	52	36923	10.8	2	2	2	2	Coproporphyrinogen-III oxidase OS=Drosophila melanogaster GN=Coprox PE=1 SV=1	2e-58	sp|Q9V3D2|HEM6_DROME	-
gi|220976582|gb|EED94909.1|	344	75247	21.4	18	18	9	9	NAD-specific glutamate dehydrogenase OS=Neurospora crassa (strain ATCC 24698 / 74-OR23-1A / CBS 708.71 / DSM 1257 / FGSC 987) GN=gdh-1 PE=1 SV=4	6e-70	sp|P00365|DHE2_NEUCR	-
gi|209583448|gb|ACI64134.1|	55	76151	2.5	1	1	1	1	NADPH:adrenodoxin oxidoreductase, mitochondrial OS=Mus musculus GN=Fdxr PE=2 SV=1	6e-29	sp|Q61578|ADRO_MOUSE	-
gi|209586253|gb|ACI64938.1|	31	21936	5.2	1	1	1	1	cAMP-dependent protein kinase type 1 OS=Saccharomyces cerevisiae (strain ATCC 204508 / S288c) GN=TPK1 PE=1 SV=3	2e-14	sp|P06244|KAPA_YEAST	GO:0005886//plasma membrane
gi|209586323|gb|ACI65008.1|	36	158177	2.8	2	2	2	2	-	-	-
gi|220970057|gb|EED88395.1|	43	45825	6.6	2	2	2	2	Glutathione S-transferase omega-like 2 OS=Schizosaccharomyces pombe (strain 972 / ATCC 24843) GN=gto2 PE=2 SV=1	4e-32	sp|O94524|GTO2_SCHPO
gi|220969179|gb|EED87521.1|	32	97823	2	1	1	1	1	Ribosome biogenesis protein BOP1 OS=Rattus norvegicus GN=Bop1 PE=2 SV=1	1e-148	sp|Q562C2|BOP1_RAT	GO:0005634//nucleus
gi|209586250|gb|ACI64935.1|	45	57255	4.6	3	3	2	2	AP-4 complex subunit epsilon OS=Arabidopsis thaliana GN=At1g31730 PE=1 SV=1	4e-107	sp|Q8L7A9|AP4E_ARATH	GO:0005829//cytosol;GO:0009506//plasmodesma;GO:0030117//membrane coat
gi|220970491|gb|EED88828.1|	54	91030	2.2	5	5	3	3	Phosphonates import ATP-binding protein PhnC 1 OS=Rhodoferax ferrireducens (strain DSM 15236 / ATCC BAA-621 / T118) GN=phnC1 PE=3 SV=1	1e-06	sp|Q222W0|PHNC1_RHOFD	GO:0016020//membrane
gi|220976986|gb|EED95313.1|	238	73700	13.7	11	11	6	6	Lycopene beta cyclase, chloroplastic/chromoplastic OS=Narcissus pseudonarcissus GN=LCY1 PE=2 SV=1	8e-63	sp|Q40424|LCYB_NARPS	-
gi|220970311|gb|EED88649.1|	73	57784	6.9	3	3	3	3	-	-	-
gi|220973143|gb|EED91474.1|	102	86123	5.3	3	3	3	3	-	-	-
gi|220973961|gb|EED92291.1|	288	133336	8.3	13	13	7	7	Exportin-7 OS=Pongo abelii GN=XPO7 PE=2 SV=3	0	sp|Q5R9G4|XPO7_PONAB	GO:0043231//intracellular membrane-bounded organelle
gi|220974494|gb|EED92823.1|	82	54643	3.6	2	2	1	1	-	-	-
gi|220974150|gb|EED92480.1|	106	59868	8.9	5	3	3	2	Probable myosin light chain kinase DDB_G0275057 OS=Dictyostelium discoideum GN=DDB_G0275057 PE=3 SV=1	8e-48	sp|Q869W6|MYLKG_DICDI	-
gi|220974055|gb|EED92385.1|	20	32292	4	1	1	1	1	DCC family protein At1g52590, chloroplastic OS=Arabidopsis thaliana GN=At1g52590 PE=1 SV=1	4e-15	sp|Q9SSR1|Y1259_ARATH
gi|220972027|gb|EED90360.1|	220	108511	10	11	11	8	8	Hemolysin C OS=Treponema hyodysenteriae GN=tlyC PE=3 SV=1	8e-08	sp|Q54318|HLYC_TREHY	GO:0009941//chloroplast envelope
gi|220968050|gb|EED86407.1|	54	86520	2.6	2	2	1	1	Glutamate--cysteine ligase OS=Drosophila melanogaster GN=Gclc PE=2 SV=1	5e-112	sp|Q9W3K5|GSH1_DROME	-
gi|220977074|gb|EED95401.1|	93	116645	4.8	3	3	3	3	-	-	-
gi|220968055|gb|EED86411.1|	167	66009	11.9	6	6	5	5	-	-	-
gi|220975151|gb|EED93480.1|	21	47309	3.1	1	1	1	1	-	-	-
gi|220976979|gb|EED95306.1|	56	37781	4.6	1	1	1	1	UDP-galactose transporter OS=Schizosaccharomyces pombe (strain 972 / ATCC 24843) GN=gms1 PE=2 SV=3	3e-15	sp|P87041|GMS1_SCHPO	GO:0000139//Golgi membrane;GO:0016021//integral to membrane
gi|220972834|gb|EED91165.1|	78	27410	4.8	2	2	1	1	RNA-binding protein PNO1 OS=Gallus gallus GN=PNO1 PE=2 SV=1	5e-70	sp|Q5F414|PNO1_CHICK	-
gi|220976679|gb|EED95006.1|	37	59384	4.6	2	2	2	2	Putative signal peptide peptidase sppA OS=Bacillus halodurans (strain ATCC BAA-125 / DSM 18197 / FERM 7344 / JCM 9153 / C-125) GN=sppA PE=3 SV=1	2e-27	sp|Q9K809|SPPA_BACHD	-
gi|220968483|gb|EED86830.1|	26	88967	1.2	1	1	1	1	-	-	-
gi|220972700|gb|EED91031.1|	341	215764	8.6	13	13	11	11	DNA-directed RNA polymerase subunit beta' OS=Bacillus weihenstephanensis (strain KBAB4) GN=rpoC PE=3 SV=1	6e-08	sp|A9VP70|RPOC_BACWK	GO:0005634//nucleus
gi|220976177|gb|EED94505.1|	55	55786	2.9	1	1	1	1	-	-	-	-
gi|220971235|gb|EED89570.1|	65	39176	5	1	1	1	1	-	-	-
gi|220977092|gb|EED95419.1|	179	55569	15.1	8	8	5	5	Phosphate acetyltransferase OS=Pseudomonas aeruginosa (strain ATCC 15692 / PAO1 / 1C / PRS 101 / LMG 12228) GN=pta PE=1 SV=1	5e-13	sp|Q9I5A5|PTA_PSEAE
gi|220973445|gb|EED91776.1|	21	73993	2.4	2	1	2	1	-	-	-
gi|220973435|gb|EED91766.1|	39	39863	6.3	3	3	2	2	UV excision repair protein rhp23 OS=Schizosaccharomyces pombe (strain 972 / ATCC 24843) GN=rhp23 PE=1 SV=1	2e-21	sp|O74803|RHP23_SCHPO	GO:0005634//nucleus
gi|209586015|gb|ACI64700.1|	21	33255	3.8	1	1	1	1	-	-	-
gi|209586036|gb|ACI64721.1|	28	61930	2.6	1	1	1	1	Putative serine carboxypeptidase-like 53 OS=Arabidopsis thaliana GN=SCPL53 PE=5 SV=1	3e-13	sp|Q9LXY6|SCP53_ARATH	-
gi|220974666|gb|EED92995.1|	128	34665	10.9	4	4	2	2	Uncharacterized protein At2g34460, chloroplastic OS=Arabidopsis thaliana GN=At2g34460 PE=1 SV=1	4e-16	sp|Q8H124|Y2446_ARATH	-
gi|220975882|gb|EED94210.1|	21	106758	0.6	2	2	1	1	Probable cyclic nucleotide-gated ion channel 17 OS=Arabidopsis thaliana GN=CNGC17 PE=2 SV=1	5e-16	sp|Q8L7Z0|CNG17_ARATH	GO:0016021//integral to membrane
gi|220974782|gb|EED93111.1|	48	87355	1.8	1	1	1	1	Uncharacterized RNA methyltransferase GSU1452 OS=Geobacter sulfurreducens (strain ATCC 51573 / DSM 12127 / PCA) GN=GSU1452 PE=3 SV=1	3e-09	sp|Q74D67|Y1452_GEOSL
gi|220976132|gb|EED94460.1|	69	29324	7.7	3	3	1	1	Protein disulfide-isomerase 1 OS=Dictyostelium discoideum GN=pdi1 PE=1 SV=2	2e-24	sp|Q86IA3|PDI1_DICDI	-
gi|220970179|gb|EED88517.1|	106	43845	7.2	3	3	2	2	Succinate/fumarate mitochondrial transporter OS=Saccharomyces cerevisiae (strain ATCC 204508 / S288c) GN=SFC1 PE=1 SV=2	6e-65	sp|P33303|SFC1_YEAST	GO:0016021//integral to membrane
gi|220976262|gb|EED94589.1|	108	23634	25.7	4	4	3	3	Ribosome-recycling factor OS=Pediococcus pentosaceus (strain ATCC 25745 / 183-1w) GN=frr PE=3 SV=1	9e-23	sp|Q03FT3|RRF_PEDPA	-
gi|220977660|gb|EED95986.1|	20	61596	4.4	2	2	2	2	Ribosomal RNA small subunit methyltransferase H OS=Cyanothece sp. (strain ATCC 51142) GN=rsmH PE=3 SV=1	3e-25	sp|B1WZ70|RSMH_CYAA5	GO:0005737//cytoplasm
gi|220971644|gb|EED89978.1|	280	26208	20.3	6	6	3	3	-	-	-	GO:0009941//chloroplast envelope;GO:0009535//chloroplast thylakoid membrane
gi|220974980|gb|EED93309.1|	275	122460	9.5	11	11	8	8	SPX domain-containing membrane protein At1g63010 OS=Arabidopsis thaliana GN=At1g63010 PE=1 SV=1	3e-39	sp|Q2V4F9|SPXM1_ARATH	GO:0016021//integral to membrane
gi|220977118|gb|EED95445.1|	66	57682	11.4	3	3	3	3	BTB/POZ and MATH domain-containing protein 3 OS=Arabidopsis thaliana GN=BPM3 PE=1 SV=1	2e-06	sp|O22286|BPM3_ARATH
gi|220969145|gb|EED87487.1|	981	30222	28.6	25	25	5	5	Caroteno-chlorophyll a-c-binding protein (Fragment) OS=Amphidinium carterae PE=1 SV=1	9e-07	sp|P55738|CCAC_AMPCA	GO:0016020//membrane;GO:0009507//chloroplast
gi|209586350|gb|ACI65035.1|	31	34621	3.1	1	1	1	1	-	-	-
gi|220969689|gb|EED88029.1|	56	32395	20.8	3	3	3	3	Monoacylglycerol lipase ABHD6 OS=Mus musculus GN=Abhd6 PE=2 SV=1	9e-06	sp|Q8R2Y0|ABHD6_MOUSE	-
gi|220973775|gb|EED92105.1|	174	42794	22	12	12	6	6	Decaprenyl-diphosphate synthase OS=Dictyostelium discoideum GN=coq1 PE=3 SV=1	5e-69	sp|Q54VJ9|DPS1_DICDI	GO:0043231//intracellular membrane-bounded organelle;GO:0044444//cytoplasmic part
gi|220972011|gb|EED90344.1|	626	13186	81.5	26	26	5	5	Mitochondrial-processing peptidase subunit beta OS=Neurospora crassa (strain ATCC 24698 / 74-OR23-1A / CBS 708.71 / DSM 1257 / FGSC 987) GN=pep PE=1 SV=1	6e-12	sp|P11913|MPPB_NEUCR	GO:0005740//mitochondrial envelope;GO:0016020//membrane
gi|220969128|gb|EED87470.1|	20	19705	3.9	1	1	1	1	DNA-directed RNA polymerases I, II, and III subunit RPABC3 OS=Homo sapiens GN=POLR2H PE=1 SV=4	5e-26	sp|P52434|RPAB3_HUMAN	GO:0005665//DNA-directed RNA polymerase II, core complex
gi|220978237|gb|EED96563.1|	30	68969	1.7	1	1	1	1	-	-	-
gi|220972577|gb|EED90909.1|	47	207256	0.8	1	1	1	1	Activating signal cointegrator 1 complex subunit 3 OS=Bos taurus GN=ascc3 PE=3 SV=1	0	sp|E1BNG3|ASCC3_BOVIN	-
gi|220977411|gb|EED95737.1|	51	31350	5	1	1	1	1	Phosphatidylinositol 4-phosphate 5-kinase 3 OS=Arabidopsis thaliana GN=PIP5K3 PE=2 SV=1	4e-15	sp|O48709|PI5K3_ARATH
gi|220976790|gb|EED95117.1|	33	34335	5.5	2	2	1	1	Bifunctional phosphatase IMPL2, chloroplastic OS=Arabidopsis thaliana GN=IMPL2 PE=1 SV=1	2e-66	sp|Q6NPM8|IMPL2_ARATH	GO:0009507//chloroplast
gi|209586249|gb|ACI64934.1|	28	61862	1.4	1	1	1	1	AP-4 complex subunit epsilon-1 OS=Homo sapiens GN=AP4E1 PE=1 SV=2	5e-12	sp|Q9UPM8|AP4E1_HUMAN	GO:0044444//cytoplasmic part
gi|220972437|gb|EED90769.1|	36	73941	3.7	2	2	2	2	Metabotropic glutamate receptor-like protein B OS=Dictyostelium discoideum GN=grlB PE=2 SV=2	7e-06	sp|Q86HH3|GRLB_DICDI	GO:0016021//integral to membrane
gi|220975148|gb|EED93477.1|	53	43152	8.9	4	4	3	3	-	-	-
gi|220975910|gb|EED94238.1|	298	59462	8.1	17	10	4	2	High affinity nitrate transporter 2.6 OS=Arabidopsis thaliana GN=NRT2.6 PE=1 SV=1	6e-58	sp|Q9LXH0|NRT26_ARATH	GO:0016021//integral to membrane
gi|220976417|gb|EED94744.1|	22	65257	1.9	1	1	1	1	-	-	-
gi|220969291|gb|EED87632.1|	71	62020	8.5	3	3	3	3	-	-	-
gi|220975625|gb|EED93953.1|	1985	26126	18.2	71	71	3	3	Fucoxanthin-chlorophyll a-c binding protein, chloroplastic OS=Isochrysis galbana GN=FCP PE=1 SV=1	9e-09	sp|Q39709|FCP_ISOGA	GO:0016020//membrane;GO:0009507//chloroplast
gi|209585973|gb|ACI64658.1|	75	136658	4.4	4	4	4	4	ATP-binding cassette sub-family C member Sur OS=Drosophila melanogaster GN=Sur PE=1 SV=4	2e-51	sp|Q9VL32|SUR_DROME	GO:0005773//vacuole;GO:0016021//integral to membrane
gi|220977477|gb|EED95803.1|	74	42369	6.7	2	2	2	2	G protein-coupled receptor kinase 2 OS=Caenorhabditis elegans GN=grk-2 PE=2 SV=2	2e-60	sp|Q09639|GRK2_CAEEL	-
gi|220973702|gb|EED92032.1|	7541	27906	36.4	229	229	5	5	Fucoxanthin-chlorophyll a-c binding protein, chloroplastic OS=Odontella sinensis GN=FCPA PE=2 SV=1	2e-06	sp|Q42395|FCP_ODOSI
gi|220975340|gb|EED93668.1|	1274	23417	39.2	32	32	5	5	Caroteno-chlorophyll a-c-binding protein (Fragment) OS=Amphidinium carterae PE=1 SV=1	2e-12	sp|P55738|CCAC_AMPCA	GO:0009507//chloroplast;GO:0016020//membrane
gi|220973884|gb|EED92214.1|	52	9004	17.2	2	2	1	1	DNA-directed RNA polymerases I, II, and III subunit RPABC5 OS=Arabidopsis thaliana GN=At1g61700 PE=2 SV=1	7e-28	sp|Q9SYA6|RPAB5_ARATH	GO:0005665//DNA-directed RNA polymerase II, core complex;GO:0000418//DNA-directed RNA polymerase IV complex
gi|220975415|gb|EED93743.1|	267	32576	20.2	14	14	4	4	Superoxide dismutase [Mn/Fe] OS=Staphylococcus saprophyticus subsp. saprophyticus (strain ATCC 15305 / DSM 20229) GN=sodA PE=3 SV=1	3e-51	sp|Q49XZ6|SODM_STAS1	-
gi|220968021|gb|EED86379.1|	115	40784	11.5	5	5	3	3	Glutaredoxin-2 OS=Escherichia coli O6:H1 (strain CFT073 / ATCC 700928 / UPEC) GN=grxB PE=3 SV=1	5e-23	sp|P0AC60|GLRX2_ECOL6
gi|220970436|gb|EED88773.1|	162	60428	11.6	8	8	4	4	Trigger factor OS=Nostoc sp. (strain PCC 7120 / UTEX 2576) GN=tig PE=3 SV=1	1e-42	sp|Q8YQX9|TIG_NOSS1	-
gi|220970977|gb|EED89313.1|	238	33220	38.3	9	9	4	4	-	-	-
gi|220973382|gb|EED91713.1|	42	69262	2.4	1	1	1	1	-	-	-	GO:0016020//membrane
gi|220974644|gb|EED92973.1|	46	16684	8.5	1	1	1	1	-	-	-
gi|220968488|gb|EED86835.1|	37	82008	2.7	1	1	1	1	-	-	-	GO:0005856//cytoskeleton
gi|125987691|sp|A0T0W6.1|RR16_THAPS	60	12468	41.8	4	4	3	3	30S ribosomal protein S16, chloroplastic OS=Thalassiosira pseudonana GN=rps16 PE=3 SV=1	3e-32	sp|A0T0W6|RR16_THAPS	GO:0005840//ribosome;GO:0009507//chloroplast
gi|220969980|gb|EED88319.1|	30	43832	5.3	1	1	1	1	-	-	-
gi|220976182|gb|EED94510.1|	222	75985	5.7	10	4	3	2	Putative K(+)-stimulated pyrophosphate-energized sodium pump (Fragment) OS=Rhizobium radiobacter GN=hppA PE=3 SV=1	3e-34	sp|Q8VPZ0|HPPA_RHIRD	GO:0043231//intracellular membrane-bounded organelle;GO:0044444//cytoplasmic part;GO:0016020//membrane
gi|220969949|gb|EED88288.1|	38	56532	2.1	2	2	1	1	-	-	-
gi|209586312|gb|ACI64997.1|	29	44751	4	1	1	1	1	-	-	-
gi|220968899|gb|EED87243.1|	117	101395	3.7	3	3	2	2	-	-	-
gi|220972773|gb|EED91104.1|	23	53000	2.5	1	1	1	1	-	-	-
gi|220971149|gb|EED89484.1|	48	30073	3.5	2	2	1	1	-	-	-
gi|220968239|gb|EED86588.1|	212	36499	14	5	5	3	3	-	-	-
gi|220976916|gb|EED95243.1|	113	51373	17.5	10	10	5	5	Strictosidine synthase 1 OS=Arabidopsis thaliana GN=SS1 PE=2 SV=2	3e-07	sp|P94111|STS1_ARATH	-
gi|220971894|gb|EED90227.1|	49	256401	0.7	2	2	1	1	Peregrin OS=Homo sapiens GN=BRPF1 PE=1 SV=2	1e-22	sp|P55201|BRPF1_HUMAN	-
gi|220971738|gb|EED90072.1|	70	45982	4.9	2	2	1	1	Peroxisomal biogenesis factor 3 OS=Rattus norvegicus GN=Pex3 PE=1 SV=1	4e-11	sp|Q9JJK4|PEX3_RAT	GO:0005779//integral to peroxisomal membrane
gi|220967784|gb|EED86160.1|	1804	21403	54	59	59	7	7	Cytochrome c-550 OS=Thalassiosira pseudonana GN=psbV PE=3 SV=1	4e-93	sp|A0T0N2|CY550_THAPS	GO:0009535//chloroplast thylakoid membrane;GO:0009523//photosystem II
gi|209583519|gb|ACI64205.1|	42	55082	6.3	3	3	2	2	-	-	-	-
gi|220973517|gb|EED91847.1|	339	54061	9.5	8	8	3	3	-	-	-	GO:0016021//integral to membrane;GO:0005737//cytoplasm
gi|220972393|gb|EED90725.1|	66	65940	7.5	3	3	3	3	-	-	-
gi|220971602|gb|EED89936.1|	33	30868	9.5	1	1	1	1	Nucleotide-binding oligomerization domain-containing protein 2 OS=Hylobates lar GN=NOD2 PE=3 SV=1	1e-13	sp|Q53B88|NOD2_HYLLA	GO:0043231//intracellular membrane-bounded organelle
gi|209586130|gb|ACI64815.1|	140	32316	13	3	3	2	2	-	-	-
gi|220972545|gb|EED90877.1|	199	104426	12.3	11	11	7	7	Poly(A)-specific ribonuclease PARN OS=Mus musculus GN=Parn PE=1 SV=1	2e-15	sp|Q8VDG3|PARN_MOUSE	GO:0005634//nucleus
gi|220975311|gb|EED93639.1|	1673	75291	41.4	64	64	20	20	Isocitrate dehydrogenase [NADP] OS=Mycobacterium tuberculosis GN=icd PE=3 SV=1	3e-47	sp|P65097|IDH_MYCTU	-
gi|220977755|gb|EED96081.1|	22	83022	3.1	1	1	1	1	-	-	-
gi|220973952|gb|EED92282.1|	748	82189	23.1	29	29	10	10	Heat shock 70 kDa protein (Fragment) OS=Leishmania major GN=HSP70 PE=3 SV=1	1e-140	sp|P14834|HSP70_LEIMA	GO:0005886//plasma membrane;GO:0005618//cell wall;GO:0009507//chloroplast;GO:0005829//cytosol
gi|220975116|gb|EED93445.1|	160	62291	2.9	2	2	1	1	Putative protein phosphatase 2C 63 OS=Oryza sativa subsp. japonica GN=Os07g0516100 PE=5 SV=1	7e-06	sp|Q0D629|P2C63_ORYSJ	GO:0008287//protein serine/threonine phosphatase complex
gi|220970632|gb|EED88969.1|	237	83060	14.4	13	13	7	7	Leukotriene A-4 hydrolase homolog OS=Dictyostelium discoideum GN=lkhA PE=2 SV=2	7e-145	sp|P52922|LKHA4_DICDI	-
gi|220977961|gb|EED96287.1|	42	25011	4.9	1	1	1	1	-	-	-
gi|220977842|gb|EED96168.1|	286	147731	6.2	9	9	6	6	-	-	-	GO:0016020//membrane
gi|209586028|gb|ACI64713.1|	36	56505	6.7	2	2	2	2	-	-	-
gi|220970858|gb|EED89194.1|	36	41814	6.2	2	2	2	2	-	-	-
gi|220977985|gb|EED96311.1|	623	17541	31.9	17	17	3	3	40S ribosomal protein S14 OS=Zea mays PE=3 SV=1	6e-58	sp|P19950|RS141_MAIZE	GO:0005730//nucleolus;GO:0022626//cytosolic ribosome;GO:0005886//plasma membrane;GO:0009507//chloroplast
gi|220968639|gb|EED86985.1|	164	34790	14.6	4	4	2	2	-	-	-
gi|220972934|gb|EED91265.1|	82	50870	2.9	3	3	1	1	-	-	-	-
gi|220968576|gb|EED86922.1|	34	135392	1.8	2	2	2	2	SWI/SNF and RSC complexes subunit ssr2 OS=Schizosaccharomyces pombe (strain 972 / ATCC 24843) GN=ssr2 PE=1 SV=3	6e-15	sp|O14470|SSR2_SCHPO	-
gi|209585773|gb|ACI64458.1|	163	42543	17.6	4	4	4	4	ER membrane protein complex subunit 3 OS=Danio rerio GN=emc3 PE=2 SV=1	3e-22	sp|Q7SXW4|EMC3_DANRE	GO:0016020//membrane
gi|220977447|gb|EED95773.1|	23	49948	2.1	1	1	1	1	Sugar transporter ERD6-like 12 OS=Arabidopsis thaliana GN=SUGTL5 PE=2 SV=1	5e-08	sp|Q8VZT3|EDL12_ARATH	GO:0016021//integral to membrane
gi|220976373|gb|EED94700.1|	820	35856	27.1	28	28	5	5	-	-	-	GO:0016021//integral to membrane
gi|220975474|gb|EED93802.1|	55	48074	4.6	3	1	2	1	-	-	-	-
gi|220974735|gb|EED93064.1|	71	27882	13.6	2	2	2	2	Probable ribosome biogenesis protein RLP24 OS=Dictyostelium discoideum GN=rlp24 PE=2 SV=1	6e-49	sp|Q86B05|RLP24_DICDI	GO:0005840//ribosome;GO:0044446//intracellular organelle part
gi|220974911|gb|EED93240.1|	20	56427	2.9	1	1	1	1	-	-	-
gi|209583554|gb|ACI64240.1|	33	83990	2	1	1	1	1	-	-	-
gi|220975539|gb|EED93867.1|	394	44841	24.9	11	11	5	5	Aspartate-semialdehyde dehydrogenase OS=Synechocystis sp. (strain PCC 6803 / Kazusa) GN=asd PE=3 SV=2	5e-77	sp|Q55512|DHAS_SYNY3	GO:0005739//mitochondrion;GO:0009570//chloroplast stroma
gi|220972791|gb|EED91122.1|	55	44939	2.8	2	2	1	1	Putative UDP-glucose 4-epimerase OS=Methanocaldococcus jannaschii (strain ATCC 43067 / DSM 2661 / JAL-1 / JCM 10045 / NBRC 100440) GN=MJ0211 PE=3 SV=1	5e-36	sp|Q57664|GALE_METJA	-
gi|220968114|gb|EED86465.1|	67	40510	6.5	3	3	2	2	ATP synthase subunit alpha OS=Thermosipho africanus (strain TCF52B) GN=atpA PE=3 SV=1	4e-08	sp|B7IG42|ATPA_THEAB	-
gi|220975233|gb|EED93562.1|	25	125633	3.1	2	2	2	2	tRNA(Ile)-lysidine synthase OS=Streptomyces avermitilis (strain ATCC 31267 / DSM 46492 / JCM 5070 / NCIMB 12804 / NRRL 8165 / MA-4680) GN=tilS PE=3 SV=1	4e-06	sp|Q82EF1|TILS_STRAW	GO:0005737//cytoplasm
gi|220969988|gb|EED88327.1|	84	20462	19	3	3	2	2	FK506-binding protein 39 kDa OS=Schizosaccharomyces pombe (strain 972 / ATCC 24843) GN=fkbp39 PE=1 SV=1	3e-21	sp|O74191|FKBP4_SCHPO	GO:0044446//intracellular organelle part;GO:0009507//chloroplast
gi|220970147|gb|EED88485.1|	162	90316	10.5	9	9	6	6	Putative zinc protease C28F5.4 OS=Caenorhabditis elegans GN=C28F5.4 PE=2 SV=2	1e-66	sp|Q10040|YQA4_CAEEL	-
gi|220969334|gb|EED87675.1|	30	98277	1.4	1	1	1	1	-	-	-
gi|220974233|gb|EED92563.1|	204	144642	7	11	11	6	6	Hybrid signal transduction histidine kinase H OS=Dictyostelium discoideum GN=dhkH PE=3 SV=1	4e-08	sp|Q54W36|DHKH_DICDI	GO:0005622//intracellular;GO:0016020//membrane
gi|220975691|gb|EED94019.1|	152	34256	17.5	6	6	3	3	-	-	-	GO:0016021//integral to membrane
gi|220970251|gb|EED88589.1|	235	59047	11.7	8	8	4	4	-	-	-
gi|220975813|gb|EED94141.1|	38	40780	3.5	1	1	1	1	-	-	-
gi|220976108|gb|EED94436.1|	212	59733	15.3	7	7	5	5	Probable aspartyl aminopeptidase OS=Ricinus communis GN=RCOM_1506700 PE=2 SV=2	1e-122	sp|B9RAJ0|DNPEP_RICCO	-
gi|220970472|gb|EED88809.1|	911	79219	32.3	43	43	17	17	Uncharacterized aarF domain-containing protein kinase At1g71810, chloroplastic OS=Arabidopsis thaliana GN=At1g71810 PE=1 SV=1	1e-53	sp|Q94BU1|Y1181_ARATH	-
gi|220977725|gb|EED96051.1|	24	121815	0.7	1	1	1	1	-	-	-
gi|220975449|gb|EED93777.1|	552	51045	44.3	29	29	15	15	Phosphoglycerate kinase, chloroplastic OS=Volvox carteri GN=PGK PE=2 SV=1	7e-124	sp|Q9SBN4|PGKH_VOLCA	GO:0009941//chloroplast envelope;GO:0048046//apoplast;GO:0010319//stromule;GO:0016020//membrane;GO:0005618//cell wall;GO:0005829//cytosol;GO:0009570//chloroplast stroma;GO:0009579//thylakoid;GO:0005634//nucleus;GO:0005739//mitochondrion
gi|220967875|gb|EED86245.1|	13	43809	2.7	1	1	1	1	Acyl-CoA desaturase OS=Cyprinus carpio PE=2 SV=2	6e-75	sp|Q92038|ACOD_CYPCA	GO:0016021//integral to membrane
gi|220971652|gb|EED89986.1|	51	39068	5.2	1	1	1	1	-	-	-	GO:0016021//integral to membrane
gi|220973670|gb|EED92000.1|	45	115281	1.5	1	1	1	1	Negative elongation factor D OS=Mus musculus GN=Th1l PE=2 SV=2	3e-10	sp|Q922L6|NELFD_MOUSE	GO:0005634//nucleus
gi|220977867|gb|EED96193.1|	71	52555	4.7	1	1	1	1	-	-	-
gi|209585860|gb|ACI64545.1|	45	34691	6.2	1	1	1	1	Ribosomal RNA small subunit methyltransferase A OS=Salinibacter ruber (strain DSM 13855 / M31) GN=rsmA PE=3 SV=1	3e-46	sp|Q2S0I2|RSMA_SALRD	-
gi|589908184|dbj|BAO52719.1|	68	49036	5.9	5	1	2	1	-	-	-
gi|220974324|gb|EED92654.1|	148	77309	5.7	4	4	3	3	Transmembrane 9 superfamily member 3 OS=Mus musculus GN=Tm9sf3 PE=1 SV=1	3e-121	sp|Q9ET30|TM9S3_MOUSE	GO:0016021//integral to membrane;GO:0044444//cytoplasmic part;GO:0043231//intracellular membrane-bounded organelle
gi|220978199|gb|EED96525.1|	319	26742	26.8	8	8	3	3	Light-repressed protein A homolog OS=Synechocystis sp. (strain PCC 6803 / Kazusa) GN=lrtA PE=3 SV=1	9e-32	sp|P74518|LRTA_SYNY3	-
gi|220972040|gb|EED90373.1|	69	29739	19.4	2	2	2	2	Charged multivesicular body protein 1 OS=Dictyostelium discoideum GN=chmp1 PE=3 SV=1	4e-53	sp|O96552|CHMP1_DICDI	-
gi|220968759|gb|EED87103.1|	107	104046	4.6	5	5	3	3	-	-	-	-
gi|220970092|gb|EED88430.1|	23	75268	1.9	1	1	1	1	-	-	-
gi|220972339|gb|EED90671.1|	36	160201	0.9	1	1	1	1	-	-	-
gi|220975353|gb|EED93681.1|	51	123463	2.8	2	2	2	2	Probable ATP-dependent Clp protease ATP-binding subunit OS=Mycobacterium tuberculosis GN=clpC PE=1 SV=1	2e-85	sp|P0A522|CLPC_MYCTU	GO:0009941//chloroplast envelope;GO:0009570//chloroplast stroma
gi|220975509|gb|EED93837.1|	49	20090	24.8	3	3	2	2	Nitric oxide-associated protein 1 OS=Mus musculus GN=Noa1 PE=1 SV=1	8e-07	sp|Q9JJG9|NOA1_MOUSE
gi|220968517|gb|EED86864.1|	174	110729	7.9	6	6	5	5	-	-	-	-
gi|220973442|gb|EED91773.1|	31	14671	13.3	1	1	1	1	WD repeat-containing protein JIP5 OS=Coprinopsis cinerea (strain Okayama-7 / 130 / ATCC MYA-4618 / FGSC 9003) GN=JIP5 PE=3 SV=2	9e-29	sp|A8NZM5|JIP5_COPC7
gi|220976683|gb|EED95010.1|	45	110203	1.5	1	1	1	1	-	-	-
gi|220977734|gb|EED96060.1|	265	129200	15.6	14	14	12	12	Saccharopine dehydrogenase [NADP(+), L-glutamate-forming] OS=Schizosaccharomyces pombe (strain 972 / ATCC 24843) GN=lys9 PE=2 SV=1	2e-78	sp|O59711|LYS9_SCHPO	GO:0044444//cytoplasmic part
gi|220976351|gb|EED94678.1|	78	72035	3.3	1	1	1	1	-	-	-
gi|220976821|gb|EED95148.1|	299	22021	29.9	14	14	4	4	60S ribosomal protein L12-1 OS=Arabidopsis thaliana GN=RPL12A PE=1 SV=2	6e-56	sp|P50883|RL121_ARATH	GO:0005840//ribosome
gi|220971581|gb|EED89915.1|	78	93612	7.2	4	4	4	4	Protease 2 OS=Moraxella lacunata GN=ptrB PE=3 SV=1	4e-116	sp|Q59536|PTRB_MORLA	-
gi|220970932|gb|EED89268.1|	428	97755	11.6	12	12	5	5	-	-	-
gi|220972364|gb|EED90696.1|	30	41162	3.9	1	1	1	1	-	-	-
gi|220971347|gb|EED89682.1|	47	54604	2.5	1	1	1	1	-	-	-
gi|220974367|gb|EED92696.1|	760	10872	21.4	19	19	1	1	Acyl carrier protein 2, mitochondrial OS=Arabidopsis thaliana GN=MTACP2 PE=1 SV=1	2e-18	sp|O80800|ACPM2_ARATH	GO:0005759//mitochondrial matrix
gi|220971594|gb|EED89928.1|	70	45082	13.4	4	4	4	4	ATP-dependent zinc metalloprotease FtsH OS=Methylibium petroleiphilum (strain PM1) GN=ftsH PE=3 SV=1	4e-59	sp|A2SHH9|FTSH_METPP	GO:0009941//chloroplast envelope;GO:0016020//membrane
gi|220976143|gb|EED94471.1|	27	287922	0.6	1	1	1	1		0	sp|F4HW04|DPOE1_ARATH	GO:0005634//nucleus
gi|220974066|gb|EED92396.1|	22	56160	2	1	1	1	1	Putative molybdenum transport ATP-binding protein ModF OS=Escherichia coli (strain K12) GN=modF PE=3 SV=2	2e-06	sp|P31060|MODF_ECOLI	-
gi|220967770|gb|EED86146.1|	327	24019	29.3	16	16	4	4	Photosystem I assembly protein Ycf4 OS=Thalassiosira pseudonana GN=ycf4 PE=3 SV=1	3e-84	sp|A0T0U3|YCF4_THAPS	GO:0016021//integral to membrane;GO:0009522//photosystem I;GO:0009535//chloroplast thylakoid membrane
gi|220975986|gb|EED94314.1|	21	98821	3.4	2	2	2	2	-	-	-
gi|220978046|gb|EED96372.1|	1063	35642	33.9	34	34	7	7	Mitochondrial GTP/GDP carrier protein 1 OS=Saccharomyces cerevisiae (strain ATCC 204508 / S288c) GN=GGC1 PE=1 SV=1	8e-82	sp|P38988|GGC1_YEAST	GO:0016021//integral to membrane
gi|220977948|gb|EED96274.1|	55	318134	0.6	1	1	1	1	Ecotropic viral integration site 5 protein OS=Mus musculus GN=Evi5 PE=1 SV=2	8e-14	sp|P97366|EVI5_MOUSE	GO:0005622//intracellular
gi|220977505|gb|EED95831.1|	361	53895	23.6	19	19	9	9	Aspartate aminotransferase, mitochondrial OS=Dictyostelium discoideum GN=aatA PE=3 SV=1	5e-105	sp|Q55F21|AATM_DICDI	GO:0005829//cytosol;GO:0005634//nucleus;GO:0005739//mitochondrion
gi|220976377|gb|EED94704.1|	86	35308	16.8	4	4	4	4	Cell division protein FtsZ OS=Caulobacter crescentus (strain NA1000 / CB15N) GN=ftsZ PE=3 SV=1	2e-79	sp|B8H080|FTSZ_CAUCN	GO:0043234//protein complex;GO:0005737//cytoplasm
gi|220976595|gb|EED94922.1|	32	48988	3.8	1	1	1	1	-	-	-
gi|220967884|gb|EED86254.1|	36	106682	2.5	1	1	1	1	Probable ATP-dependent RNA helicase YTHDC2 OS=Homo sapiens GN=YTHDC2 PE=1 SV=2	9e-35	sp|Q9H6S0|YTDC2_HUMAN	-
gi|220977657|gb|EED95983.1|	57	139186	2.2	2	2	2	2	-	-	-
gi|220974917|gb|EED93246.1|	72	32788	10.2	2	2	2	2	-	-	-	GO:0016021//integral to membrane
gi|220975430|gb|EED93758.1|	318	15715	54.2	13	13	5	5	Foldase protein prsA OS=Thermoanaerobacter tengcongensis (strain DSM 15242 / JCM 11007 / NBRC 100824 / MB4) GN=prsA PE=3 SV=1	4e-13	sp|Q8R760|PRSA_THETN	-
gi|220974958|gb|EED93287.1|	94	42830	7.5	3	3	2	2	-	-	-
gi|220975714|gb|EED94042.1|	353	37482	34.9	14	14	8	8	cAMP-dependent protein kinase regulatory subunit OS=Kluyveromyces lactis (strain ATCC 8585 / CBS 2359 / DSM 70799 / NBRC 1267 / NRRL Y-1140 / WM37) GN=PKAR PE=3 SV=1	9e-50	sp|Q6CPK7|KAPR_KLULA	GO:0005952//cAMP-dependent protein kinase complex
gi|220973649|gb|EED91979.1|	24	90634	1.2	1	1	1	1	Mitochondrial intermediate peptidase OS=Coprinopsis cinerea (strain Okayama-7 / 130 / ATCC MYA-4618 / FGSC 9003) GN=OCT1 PE=3 SV=2	2e-10	sp|A8N2T3|PMIP_COPC7	GO:0043231//intracellular membrane-bounded organelle;GO:0044444//cytoplasmic part
gi|220969549|gb|EED87890.1|	25	73392	2	1	1	1	1	-	-	-
gi|220978331|gb|EED96657.1|	209	99826	9	5	5	4	4	Probable splicing factor 3A subunit 1 OS=Arabidopsis thaliana GN=At1g14650 PE=1 SV=2	8e-11	sp|Q8RXF1|SF3A1_ARATH
gi|220970636|gb|EED88973.1|	54	23011	6.5	1	1	1	1	Ubiquitin carboxyl-terminal hydrolase 26 OS=Oryza sativa subsp. japonica GN=UBP26 PE=2 SV=2	7e-29	sp|A3AF13|UBP26_ORYSJ	GO:0005634//nucleus
gi|220967911|gb|EED86280.1|	370	12383	63.5	16	16	5	5	DNA-binding protein HRL18 OS=Rhizobium leguminosarum PE=1 SV=1	2e-13	sp|P0A3H3|DBH1_RHILE	GO:0043229//intracellular organelle
gi|220972367|gb|EED90699.1|	20	128024	0.9	1	1	1	1	Probable zinc protease pqqL OS=Escherichia coli (strain K12) GN=pqqL PE=3 SV=2	6e-07	sp|P31828|PQQL_ECOLI	GO:0044444//cytoplasmic part
gi|118411213|ref|YP_874607.1|	385	19999	22.1	11	11	2	2	50S ribosomal protein L13, chloroplastic OS=Odontella sinensis GN=rpl13 PE=3 SV=1	7e-37	sp|P49551|RK13_ODOSI	GO:0005840//ribosome;GO:0009507//chloroplast
gi|220977808|gb|EED96134.1|	44	55070	3	3	3	1	1	Cleft lip and palate transmembrane protein 1 homolog OS=Bos taurus GN=CLPTM1 PE=2 SV=1	1e-88	sp|Q2NL17|CLPT1_BOVIN	GO:0016020//membrane;GO:0005783//endoplasmic reticulum
gi|220978067|gb|EED96393.1|	56	26240	13	6	6	2	2	-	-	-
gi|220968308|gb|EED86656.1|	157	121073	7.8	7	7	5	5	Alanine--tRNA ligase, mitochondrial OS=Saccharomyces cerevisiae (strain ATCC 204508 / S288c) GN=ALA1 PE=1 SV=3	0	sp|P40825|SYA_YEAST	GO:0009507//chloroplast;GO:0005829//cytosol;GO:0005739//mitochondrion
gi|220971867|gb|EED90200.1|	610	53786	24.6	23	23	7	7	Aminomethyltransferase, mitochondrial OS=Mesembryanthemum crystallinum GN=GDCST PE=2 SV=1	1e-92	sp|P93256|GCST_MESCR	GO:0043231//intracellular membrane-bounded organelle;GO:0044444//cytoplasmic part
gi|220972609|gb|EED90941.1|	75	43637	6	4	4	2	2	Dehydrogenase/reductase SDR family member on chromosome X homolog OS=Mus musculus GN=Dhrsx PE=2 SV=2	2e-09	sp|Q8VBZ0|DHRSX_MOUSE	-
gi|209586225|gb|ACI64910.1|	24	37966	4.6	1	1	1	1	Pantothenate kinase 3 OS=Mus musculus GN=Pank3 PE=2 SV=1	2e-62	sp|Q8R2W9|PANK3_MOUSE	-
gi|220978172|gb|EED96498.1|	170	93190	6.9	7	7	4	4	cAMP-dependent protein kinase catalytic subunit OS=Dictyostelium discoideum GN=pkaC PE=1 SV=2	2e-62	sp|P34099|KAPC_DICDI	GO:0005952//cAMP-dependent protein kinase complex
gi|220968081|gb|EED86437.1|	389	39368	22.6	13	13	5	5	Pyrroline-5-carboxylate reductase OS=Pisum sativum GN=PROC PE=2 SV=1	4e-39	sp|Q04708|P5CR_PEA	GO:0005618//cell wall
gi|220973767|gb|EED92097.1|	60	173971	0.6	4	4	1	1	Receptor-like protein 2 OS=Arabidopsis thaliana GN=RLP2 PE=2 SV=1	1e-05	sp|Q9SHI3|RLP2_ARATH
gi|220968897|gb|EED87241.1|	338	33429	19.5	7	7	3	3	Proteasome subunit beta type-4 (Fragment) OS=Sus scrofa GN=PSMB4 PE=2 SV=1	2e-18	sp|Q29384|PSB4_PIG	GO:0005737//cytoplasm;GO:0005839//proteasome core complex;GO:0005634//nucleus
gi|220977499|gb|EED95825.1|	181	59660	14	4	4	4	4	-	-	-
gi|74325181|ref|YP_316601.1|	125	11908	18.4	7	7	2	2	-	-	-	GO:0000276//mitochondrial proton-transporting ATP synthase complex, coupling factor F(o)
gi|220975994|gb|EED94322.1|	515	92169	22	22	22	13	13	Vesicle-fusing ATPase OS=Cricetulus griseus GN=NSF PE=1 SV=1	2e-155	sp|P18708|NSF_CRIGR	-
gi|220967799|gb|EED86175.1|	3806	41553	46.2	109	109	8	8	Apocytochrome f OS=Thalassiosira pseudonana GN=petA PE=3 SV=1	2e-154	sp|A0T0R9|CYF_THAPS	GO:0031361//integral to thylakoid membrane;GO:0009535//chloroplast thylakoid membrane
gi|220973626|gb|EED91956.1|	82	209931	2.8	4	4	4	4	Nephrocystin-3 OS=Danio rerio GN=nphp3 PE=3 SV=1	2e-07	sp|P0CI65|NPHP3_DANRE	-
gi|220977942|gb|EED96268.1|	124	19621	10.7	4	4	1	1	1-acyl-sn-glycerol-3-phosphate acyltransferase 1, chloroplastic OS=Brassica napus GN=LPAT1 PE=2 SV=1	1e-14	sp|Q9LLY4|LPAT1_BRANA	-
gi|220972174|gb|EED90507.1|	2181	57724	44.6	72	23	13	6	-	-	-	-
gi|220971872|gb|EED90205.1|	723	45860	29	21	21	7	7	Eukaryotic translation initiation factor 2 subunit 1 (Fragment) OS=Sus scrofa GN=EIF2S1 PE=1 SV=2	2e-13	sp|P20460|IF2A_PIG	GO:0005850//eukaryotic translation initiation factor 2 complex
gi|220977174|gb|EED95501.1|	43	71250	1.6	2	2	1	1	-	-	-
gi|220969332|gb|EED87673.1|	44	44087	2.8	1	1	1	1	Putative oxidoreductase TDA3 OS=Saccharomyces cerevisiae (strain ATCC 204508 / S288c) GN=TDA3 PE=1 SV=2	1e-19	sp|P38758|TDA3_YEAST	-
gi|220976228|gb|EED94555.1|	22	117178	0.9	1	1	1	1	-	-	-
gi|220974163|gb|EED92493.1|	16	59477	1.5	1	1	1	1	O-phosphoseryl-tRNA(Sec) selenium transferase OS=Dictyostelium discoideum GN=sepsecs PE=3 SV=1	7e-96	sp|Q54VQ6|SPCS_DICDI	-
gi|52355303|gb|AAU44817.1|	29	57561	2	2	2	2	2	-	-	-
gi|220977595|gb|EED95921.1|	40	49241	2.6	1	1	1	1	-	-	-
gi|220971689|gb|EED90023.1|	295	22539	29.8	14	14	5	5	Ycf53-like protein OS=Synechocystis sp. (strain PCC 6803 / Kazusa) GN=sll0558 PE=1 SV=1	2e-26	sp|P72583|YC53L_SYNY3
gi|220977187|gb|EED95514.1|	43	36064	3	1	1	1	1	Demethylmenaquinone methyltransferase OS=Anoxybacillus flavithermus (strain DSM 21510 / WK1) GN=ubiE PE=3 SV=1	2e-06	sp|B7GHP8|UBIE_ANOFW	-
gi|220974600|gb|EED92929.1|	119	47561	5.7	3	3	2	2	G2/mitotic-specific cyclin-1 OS=Trypanosoma brucei brucei GN=CYC1 PE=2 SV=1	2e-26	sp|P41179|CCN1_TRYBB	-
gi|220971782|gb|EED90116.1|	172	103058	10.7	7	7	6	6	-	-	-
gi|220976648|gb|EED94975.1|	424	25530	50.3	16	16	7	7	60S ribosomal protein L9 OS=Caenorhabditis elegans GN=rpl-9 PE=1 SV=1	2e-58	sp|Q95Y90|RL9_CAEEL	GO:0009507//chloroplast;GO:0016020//membrane;GO:0022625//cytosolic large ribosomal subunit
gi|220972150|gb|EED90483.1|	383	408745	5.2	21	21	15	15	Ubiquitin carboxyl-terminal hydrolase 24 OS=Mus musculus GN=Usp24 PE=1 SV=1	2e-41	sp|B1AY13|UBP24_MOUSE	-
gi|220970801|gb|EED89137.1|	45	41741	6.5	2	2	2	2	-	-	-	-
gi|220977930|gb|EED96256.1|	107	59884	9.1	4	4	3	3	Signal recognition particle 54 kDa protein OS=Geodia cydonium GN=SRP54 PE=2 SV=1	6e-132	sp|Q8MZJ6|SRP54_GEOCY	GO:0048500//signal recognition particle
gi|209585830|gb|ACI64515.1|	350	28730	32.6	12	12	5	5	-	-	-
gi|220975798|gb|EED94126.1|	67	117633	1.3	1	1	1	1	-	-	-
gi|220975934|gb|EED94262.1|	87	45250	7.1	4	4	3	3	-	-	-
gi|209586020|gb|ACI64705.1|	14	37219	4.1	1	1	1	1	Cyclic nucleotide-gated potassium channel RHE_CH03180 OS=Rhizobium etli (strain CFN 42 / ATCC 51251) GN=RHE_CH03180 PE=3 SV=1	5e-07	sp|Q2K5E1|CNGK1_RHIEC	GO:0005952//cAMP-dependent protein kinase complex
gi|220973067|gb|EED91398.1|	112	149038	6.5	7	7	6	6	UPF0202 protein (Fragment) OS=Achlya ambisexualis PE=3 SV=1	3e-83	sp|P54008|YXX1_ACHAM	-
gi|220971371|gb|EED89706.1|	17	103679	1	1	1	1	1	-	-	-	-
gi|220977663|gb|EED95989.1|	231	36353	22.6	11	11	6	6	-	-	-
gi|220969976|gb|EED88315.1|	52	48868	2.8	1	1	1	1	DNA topoisomerase 6 subunit A OS=Arabidopsis thaliana GN=TOP6A PE=1 SV=1	6e-149	sp|Q9LZ03|TOP6A_ARATH	GO:0009536//plastid;GO:0005694//chromosome;GO:0005634//nucleus
gi|220976769|gb|EED95096.1|	35	33242	3.9	3	3	1	1	Probable NEDD8-conjugating enzyme Ubc12-like OS=Arabidopsis thaliana GN=RCE2 PE=2 SV=1	2e-45	sp|Q9ZU75|UB12L_ARATH	-
gi|220968566|gb|EED86912.1|	55	246499	0.7	2	2	1	1	-	-	-
gi|118411117|ref|YP_874511.1|	853	9331	69.2	23	23	4	4	Photosystem I reaction center subunit IV OS=Phaeodactylum tricornutum (strain CCAP 1055/1) GN=psaE PE=3 SV=1	6e-26	sp|A0T0F3|PSAE_PHATC	GO:0009538//photosystem I reaction center;GO:0009535//chloroplast thylakoid membrane
gi|220973518|gb|EED91848.1|	162	26716	16.2	6	6	3	3	-	-	-
gi|220969705|gb|EED88045.1|	1610	11608	86.7	40	40	4	4	-	-	-
gi|220975029|gb|EED93358.1|	488	39508	30.2	16	16	8	8	-	-	-
gi|220972821|gb|EED91152.1|	25	18581	6.9	1	1	1	1	-	-	-
gi|209583562|gb|ACI64248.1|	131	93993	8.7	6	6	4	4	-	-	-
gi|220968191|gb|EED86541.1|	29	12322	9.5	1	1	1	1	Thioredoxin-like 2, chloroplastic OS=Oryza sativa subsp. japonica GN=Os05g0200100 PE=2 SV=1	4e-08	sp|Q5TKD8|TRL2_ORYSJ	-
gi|209585949|gb|ACI64634.1|	36	20082	4.7	4	4	1	1	-	-	-
gi|220970152|gb|EED88490.1|	119	65488	15	8	8	5	5	Vacuolar-sorting receptor 4 OS=Arabidopsis thaliana GN=VSR4 PE=2 SV=2	1e-52	sp|Q56ZQ3|VSR4_ARATH
gi|220977231|gb|EED95558.1|	102	65053	5.2	4	4	2	2	Thioredoxin reductase 1, cytoplasmic OS=Bos taurus GN=TXNRD1 PE=2 SV=3	4e-131	sp|O62768|TRXR1_BOVIN	GO:0005737//cytoplasm
gi|220969668|gb|EED88008.1|	29	89454	1.7	1	1	1	1	-	-	-
gi|220976479|gb|EED94806.1|	52	24425	17.3	1	1	1	1	Protein SYM1 OS=Ustilago maydis (strain 521 / FGSC 9021) GN=SYM1 PE=3 SV=1	6e-24	sp|Q4P9K6|SYM1_USTMA	GO:0016021//integral to membrane
gi|220974796|gb|EED93125.1|	54	42790	10.5	4	2	3	2	Cyclin-dependent kinase C-2 OS=Oryza sativa subsp. japonica GN=CDKC-2 PE=2 SV=1	1e-59	sp|Q5JK68|CDKC2_ORYSJ	-
gi|220977981|gb|EED96307.1|	21	34992	3.4	1	1	1	1	-	-	-	-
gi|220972094|gb|EED90427.1|	168	422239	2.5	9	9	8	8	E3 ubiquitin-protein ligase ubr11 OS=Schizosaccharomyces pombe (strain 972 / ATCC 24843) GN=ubr11 PE=2 SV=1	7e-16	sp|O13731|UBR11_SCHPO	-
gi|209586384|gb|ACI65069.1|	226	24308	24.3	6	6	3	3	Serine/arginine-rich splicing factor RS2Z33 OS=Arabidopsis thaliana GN=RS2Z33 PE=1 SV=1	8e-08	sp|Q8VYA5|RSZ33_ARATH	GO:0016607//nuclear speck
gi|220976113|gb|EED94441.1|	263	25926	20.5	10	10	2	2	Chlorophyll a-b binding protein 6A, chloroplastic OS=Solanum lycopersicum GN=CAB6A PE=2 SV=1	1e-14	sp|P12360|CB11_SOLLC	GO:0016020//membrane;GO:0009507//chloroplast
gi|220970609|gb|EED88946.1|	32	84208	3	1	1	1	1	-	-	-
gi|220968792|gb|EED87136.1|	514	41630	22.9	18	18	7	7		2e-127	sp|Q38799|ODPB1_ARATH	GO:0005829//cytosol;GO:0005739//mitochondrion;GO:0005730//nucleolus;GO:0005774//vacuolar membrane;GO:0005794//Golgi apparatus;GO:0005886//plasma membrane;GO:0048046//apoplast
gi|220978251|gb|EED96577.1|	175	80112	11.6	5	5	4	4	Putative arsenical pump-driving ATPase OS=Synechocystis sp. (strain PCC 6803 / Kazusa) GN=sll0086 PE=3 SV=1	2e-10	sp|Q55794|ARSA_SYNY3	-
gi|220970576|gb|EED88913.1|	239	53510	21.5	11	11	8	8	CCR4-NOT transcription complex subunit 1 OS=Xenopus tropicalis GN=cnot1 PE=2 SV=1	4e-110	sp|A0JP85|CNOT1_XENTR
gi|220974492|gb|EED92821.1|	260	54080	27.5	16	14	9	8	EH domain-containing protein 3 OS=Homo sapiens GN=EHD3 PE=1 SV=2	6e-110	sp|Q9NZN3|EHD3_HUMAN	GO:0043231//intracellular membrane-bounded organelle;GO:0009506//plasmodesma;GO:0005737//cytoplasm;GO:0005886//plasma membrane
gi|220969284|gb|EED87625.1|	2034	23923	21.1	50	8	3	2	Fucoxanthin-chlorophyll a-c binding protein, chloroplastic OS=Odontella sinensis GN=FCPA PE=2 SV=1	1e-78	sp|Q42395|FCP_ODOSI
gi|220968785|gb|EED87129.1|	194	18110	32.7	8	8	4	4	ATP-dependent zinc metalloprotease FtsH 1 OS=Alkaliphilus metalliredigens (strain QYMF) GN=ftsH1 PE=3 SV=1	8e-20	sp|A6TSZ1|FTSH1_ALKMQ	-
gi|220975243|gb|EED93571.1|	266	38046	34	12	12	7	7	Syntaxin-7 OS=Mus musculus GN=Stx7 PE=1 SV=3	3e-06	sp|O70439|STX7_MOUSE	GO:0005622//intracellular;GO:0016020//membrane
gi|220978230|gb|EED96556.1|	72	124605	4.4	3	3	3	3	-	-	-
gi|220972152|gb|EED90485.1|	353	43718	23.3	23	10	8	7	ATP-dependent RNA helicase ded-1 OS=Neurospora crassa (strain ATCC 24698 / 74-OR23-1A / CBS 708.71 / DSM 1257 / FGSC 987) GN=ded-1 PE=3 SV=1	1e-127	sp|Q9P6U9|DED1_NEUCR	GO:0005730//nucleolus;GO:0005777//peroxisome;GO:0005886//plasma membrane;GO:0005829//cytosol
gi|209583450|gb|ACI64136.1|	28	39163	4.3	1	1	1	1	-	-	-
gi|220973437|gb|EED91768.1|	29	141316	0.8	1	1	1	1	Mediator of DNA damage checkpoint protein 1 OS=Macaca mulatta GN=MDC1 PE=3 SV=1	2e-12	sp|Q5TM68|MDC1_MACMU
gi|220977667|gb|EED95993.1|	30	48577	5.5	1	1	1	1	-	-	-
gi|220969015|gb|EED87358.1|	68	80821	1.9	1	1	1	1	70 kDa peptidyl-prolyl isomerase OS=Triticum aestivum GN=FKBP70 PE=1 SV=1	3e-10	sp|Q43207|FKB70_WHEAT	-
gi|220974024|gb|EED92354.1|	94	83753	5.8	3	3	3	3	Prolycopene isomerase, chloroplastic OS=Solanum lycopersicum GN=CRTISO PE=1 SV=1	2e-17	sp|Q8S4R4|CRTSO_SOLLC	-
gi|220969361|gb|EED87702.1|	37	105789	1.3	1	1	1	1	-	-	-
gi|220970397|gb|EED88734.1|	1044	63024	29.1	40	40	12	12	UDP-glucose 6-dehydrogenase OS=Bos taurus GN=UGDH PE=1 SV=2	2e-175	sp|P12378|UGDH_BOVIN	GO:0005829//cytosol;GO:0005618//cell wall;GO:0005634//nucleus
gi|220974566|gb|EED92895.1|	20	124389	2	2	2	2	2	SUMO-activating enzyme subunit 1 OS=Danio rerio GN=sae1 PE=2 SV=1	3e-07	sp|Q6IQS6|SAE1_DANRE	GO:0044424//intracellular part
gi|220973177|gb|EED91508.1|	87	67582	8.5	5	5	4	4	T-complex protein 1 subunit eta OS=Gallus gallus GN=CCT7 PE=1 SV=1	3e-164	sp|Q5ZJK8|TCPH_CHICK	GO:0005829//cytosol
gi|209585872|gb|ACI64557.1|	89	62912	9.3	3	3	3	3	Glutamate--glyoxylate aminotransferase 1 OS=Arabidopsis thaliana GN=GGAT1 PE=1 SV=1	6e-120	sp|Q9LR30|GGT1_ARATH	GO:0048046//apoplast;GO:0016020//membrane;GO:0009505//plant-type cell wall;GO:0005773//vacuole;GO:0009507//chloroplast;GO:0005777//peroxisome;GO:0005829//cytosol;GO:0009506//plasmodesma
gi|220973271|gb|EED91602.1|	50	32799	5.4	1	1	1	1	C-factor OS=Myxococcus xanthus GN=csgA PE=1 SV=1	2e-11	sp|P21158|CSGA_MYXXA	-
gi|209586221|gb|ACI64906.1|	86	99841	6	4	4	3	3	-	-	-
gi|220977152|gb|EED95479.1|	232	38447	19.6	6	6	4	4	FK506-binding protein 2 OS=Emericella nidulans (strain FGSC A4 / ATCC 38163 / CBS 112.46 / NRRL 194 / M139) GN=fkbB PE=3 SV=1	9e-07	sp|Q5ATN7|FKBP2_EMENI	-
gi|220973113|gb|EED91444.1|	19	81815	2	1	1	1	1	DNA replication licensing factor MCM3 OS=Saccharomyces cerevisiae (strain ATCC 204508 / S288c) GN=MCM3 PE=1 SV=1	7e-110	sp|P24279|MCM3_YEAST	GO:0005634//nucleus
gi|209583541|gb|ACI64227.1|	65	21476	12.4	3	3	2	2	Peptidyl-prolyl cis-trans isomerase, chloroplastic OS=Vicia faba PE=1 SV=1	1e-48	sp|Q41651|CYPB_VICFA	GO:0043231//intracellular membrane-bounded organelle;GO:0044444//cytoplasmic part
gi|220977410|gb|EED95736.1|	590	40405	40.5	20	20	9	9	Guanine nucleotide-binding protein subunit beta-like protein OS=Chlamydomonas reinhardtii GN=GBLP PE=2 SV=1	5e-133	sp|P25387|GBLP_CHLRE	GO:0005730//nucleolus;GO:0022626//cytosolic ribosome;GO:0009507//chloroplast
gi|220971477|gb|EED89811.1|	185	107522	10.3	7	7	6	6	Thioredoxin OS=Borrelia burgdorferi (strain ATCC 35210 / B31 / CIP 102532 / DSM 4680) GN=trxA PE=3 SV=1	1e-09	sp|O51088|THIO_BORBU	GO:0044435//plastid part;GO:0009507//chloroplast
gi|220970759|gb|EED89095.1|	386	74868	14.6	13	13	7	7	Arginine--tRNA ligase OS=Cyanothece sp. (strain PCC 8801) GN=argS PE=3 SV=1	5e-124	sp|B7JVP5|SYR_CYAP8	GO:0005829//cytosol;GO:0005739//mitochondrion;GO:0009570//chloroplast stroma
gi|220976214|gb|EED94542.1|	99	15656	42	5	5	4	4	Enoyl-CoA delta isomerase 2, mitochondrial OS=Mus musculus GN=Eci2 PE=1 SV=2	6e-07	sp|Q9WUR2|ECI2_MOUSE	-
gi|220973924|gb|EED92254.1|	836	46147	43.5	30	30	12	12	GDP-mannose 4,6 dehydratase OS=Dictyostelium discoideum GN=gmd PE=1 SV=1	2e-129	sp|Q1ZXF7|GMDS_DICDI	GO:0005794//Golgi apparatus
gi|220970527|gb|EED88864.1|	16	127381	1.1	1	1	1	1	-	-	-
gi|209583456|gb|ACI64142.1|	96	46077	3.1	3	3	1	1	-	-	-
gi|220975637|gb|EED93965.1|	66	131954	1.5	1	1	1	1	-	-	-	GO:0016021//integral to membrane
gi|220973812|gb|EED92142.1|	362	61767	14.5	13	13	6	6	-	-	-
gi|220975015|gb|EED93344.1|	38	39950	4.5	1	1	1	1	Proteasome subunit alpha type-2 OS=Xenopus laevis GN=psma2 PE=2 SV=2	4e-14	sp|P24495|PSA2_XENLA	GO:0005839//proteasome core complex
gi|220973139|gb|EED91470.1|	332	155860	11	17	17	12	12	DNA-directed RNA polymerase II subunit RPB2 OS=Arabidopsis thaliana GN=RPB135 PE=2 SV=2	0	sp|P38420|RPB2_ARATH	GO:0005829//cytosol;GO:0009506//plasmodesma;GO:0005665//DNA-directed RNA polymerase II, core complex
gi|220969470|gb|EED87811.1|	70	15673	9.2	3	3	1	1	V-type proton ATPase 16 kDa proteolipid subunit (Fragment) OS=Zea mays PE=2 SV=2	2e-09	sp|Q41773|VATL_MAIZE	GO:0033179//proton-transporting V-type ATPase, V0 domain;GO:0043231//intracellular membrane-bounded organelle;GO:0044444//cytoplasmic part;GO:0016021//integral to membrane
gi|220978315|gb|EED96641.1|	486	91585	18.4	17	17	11	11	Glycine--tRNA ligase OS=Caenorhabditis elegans GN=grs-1 PE=2 SV=2	2e-175	sp|Q10039|SYG_CAEEL	GO:0005829//cytosol;GO:0005739//mitochondrion;GO:0005768//endosome;GO:0005802//trans-Golgi network;GO:0005794//Golgi apparatus
gi|220967801|gb|EED86177.1|	293	24371	26.6	13	13	5	5	Photosystem I assembly protein ycf3 OS=Thalassiosira pseudonana GN=ycf3 PE=3 SV=1	9e-94	sp|A0T0R5|YCF3_THAPS	GO:0009535//chloroplast thylakoid membrane
gi|220973953|gb|EED92283.1|	679	57250	19.7	16	16	5	5	Putative glycerol-3-phosphate transporter 5 OS=Arabidopsis thaliana GN=At2g13100 PE=2 SV=2	2e-44	sp|Q9SL56|GLPT5_ARATH	GO:0016021//integral to membrane
gi|220975773|gb|EED94101.1|	45	113187	1.5	1	1	1	1	Putative heme-binding peroxidase OS=Gibberella zeae (strain PH-1 / ATCC MYA-4620 / FGSC 9075 / NRRL 31084) GN=FG10606 PE=3 SV=1	2e-07	sp|Q4HWQ2|CCPR2_GIBZE	GO:0016021//integral to membrane
gi|220978308|gb|EED96634.1|	160	35985	16.3	6	6	4	4	Heat shock cognate 70 kDa protein OS=Petunia hybrida GN=HSP70 PE=2 SV=1	3e-19	sp|P09189|HSP7C_PETHY	GO:0044464//cell part
gi|220973916|gb|EED92246.1|	635	180191	13.3	30	26	15	14	Putative multidrug resistance protein OS=Oryza sativa subsp. japonica GN=Os02g0190300 PE=3 SV=1	2e-63	sp|Q6YUU5|MDR_ORYSJ	GO:0016021//integral to membrane
gi|220976178|gb|EED94506.1|	35	29599	5.5	1	1	1	1	-	-	-
gi|220976563|gb|EED94890.1|	87	143271	1.2	2	2	1	1	-	-	-	-
gi|220974256|gb|EED92586.1|	79	43766	9	6	6	4	4	Heterogeneous nuclear ribonucleoprotein H3 OS=Homo sapiens GN=HNRNPH3 PE=1 SV=2	2e-12	sp|P31942|HNRH3_HUMAN	-
gi|220976761|gb|EED95088.1|	237	10863	15.5	5	5	1	1	60S acidic ribosomal protein P2 OS=Alternaria alternata GN=ALTA5 PE=1 SV=1	1e-14	sp|P42037|RLA2_ALTAL	GO:0005840//ribosome;GO:0016020//membrane;GO:0005634//nucleus;GO:0005829//cytosol
gi|118411220|ref|YP_874614.1|	2497	122201	28.5	84	84	23	23	ATP-dependent Clp protease ATP-binding subunit clpA homolog OS=Odontella sinensis GN=clpC PE=3 SV=1	0	sp|P49574|CLPC_ODOSI	GO:0009507//chloroplast
gi|220974089|gb|EED92419.1|	897	115424	22.3	39	31	15	13	Transitional endoplasmic reticulum ATPase OS=Xenopus tropicalis GN=vcp PE=2 SV=1	0	sp|Q6GL04|TERA_XENTR	GO:0043232//intracellular non-membrane-bounded organelle;GO:0044446//intracellular organelle part;GO:0005737//cytoplasm;GO:0005634//nucleus
gi|220973466|gb|EED91796.1|	36	38788	3.5	1	1	1	1	-	-	-	-
gi|220976330|gb|EED94657.1|	109	41839	7.2	3	3	1	1	-	-	-
gi|220971935|gb|EED90268.1|	75	47405	2.8	3	3	1	1	-	-	-
gi|220970203|gb|EED88541.1|	119	39819	17.6	4	4	4	4	-	-	-
gi|220970478|gb|EED88815.1|	21	40191	5.1	1	1	1	1	rRNA-processing protein UTP23 homolog OS=Homo sapiens GN=UTP23 PE=2 SV=2	4e-18	sp|Q9BRU9|UTP23_HUMAN
gi|220973256|gb|EED91587.1|	135	14120	22.3	6	6	2	2	40S ribosomal protein S26-B OS=Schizosaccharomyces pombe (strain 972 / ATCC 24843) GN=rps26b PE=2 SV=1	4e-32	sp|Q9UTG4|RS26B_SCHPO	GO:0022627//cytosolic small ribosomal subunit;GO:0016020//membrane
gi|220974377|gb|EED92706.1|	192	76671	10.4	6	6	5	5	L-2-hydroxyglutarate dehydrogenase, mitochondrial OS=Nematostella vectensis GN=v1g172254 PE=3 SV=1	3e-27	sp|A7SMW7|L2HDH_NEMVE	-
gi|220976365|gb|EED94692.1|	64	52112	7	2	2	2	2	-	-	-
gi|220971226|gb|EED89561.1|	65	98650	2	1	1	1	1	DNA helicase INO80 OS=Homo sapiens GN=INO80 PE=1 SV=2	7e-17	sp|Q9ULG1|INO80_HUMAN	GO:0005634//nucleus
gi|220976445|gb|EED94772.1|	345	47258	24.3	16	16	6	6	Casein kinase II subunit alpha OS=Zea mays GN=ACK2 PE=1 SV=1	7e-147	sp|P28523|CSK2A_MAIZE	-
gi|220969929|gb|EED88268.1|	40	114857	1	2	2	1	1	-	-	-
gi|220978087|gb|EED96413.1|	149	25406	16.2	3	3	2	2	-	-	-
gi|220970707|gb|EED89043.1|	81	16672	15.9	1	1	1	1	-	-	-
gi|220974662|gb|EED92991.1|	116	105734	4.5	3	3	3	3	Calmodulin OS=Trypanosoma brucei brucei PE=3 SV=2	2e-08	sp|P69097|CALM_TRYBB	GO:0016021//integral to membrane;GO:0009507//chloroplast
gi|589908238|dbj|BAO52743.1|	470	85015	24.9	19	19	12	12	Phosphoenolpyruvate carboxykinase [ATP] OS=Campylobacter jejuni subsp. jejuni serotype O:2 (strain NCTC 11168) GN=pckA PE=3 SV=1	0	sp|Q9PP01|PCKA_CAMJE	GO:0005737//cytoplasm
gi|220969491|gb|EED87832.1|	34	35622	3.8	1	1	1	1	Translation initiation factor eIF-2B subunit alpha OS=Homo sapiens GN=EIF2B1 PE=1 SV=1	1e-49	sp|Q14232|EI2BA_HUMAN	-
gi|220975528|gb|EED93856.1|	79	40142	24	6	6	6	6	2-C-methyl-D-erythritol 4-phosphate cytidylyltransferase, chloroplastic OS=Arabidopsis thaliana GN=ISPD PE=1 SV=1	3e-52	sp|P69834|ISPD_ARATH	GO:0043231//intracellular membrane-bounded organelle;GO:0044444//cytoplasmic part
gi|220975076|gb|EED93405.1|	36	109170	0.9	1	1	1	1	Palmitoyltransferase AKR1 OS=Gibberella zeae (strain PH-1 / ATCC MYA-4620 / FGSC 9075 / NRRL 31084) GN=AKR1 PE=3 SV=1	3e-06	sp|Q4I8B6|AKR1_GIBZE	-
gi|220972864|gb|EED91195.1|	38	13543	11.8	1	1	1	1	Glyoxylate reductase/hydroxypyruvate reductase OS=Homo sapiens GN=GRHPR PE=1 SV=1	4e-19	sp|Q9UBQ7|GRHPR_HUMAN	-
gi|220973001|gb|EED91332.1|	2079	40139	60.7	81	81	13	13	Oxygen-evolving enhancer protein 1, chloroplastic OS=Volvox carteri GN=PSBO PE=2 SV=1	7e-51	sp|Q9SBN6|PSBO_VOLCA	GO:0019898//extrinsic to membrane;GO:0009654//oxygen evolving complex
gi|220977885|gb|EED96211.1|	48	36784	5.7	2	2	1	1	-	-	-	-
gi|220973468|gb|EED91798.1|	34	103274	1.4	1	1	1	1	Probable ATP-dependent RNA helicase YTHDC2 OS=Homo sapiens GN=YTHDC2 PE=1 SV=2	1e-52	sp|Q9H6S0|YTDC2_HUMAN	-
gi|220976905|gb|EED95232.1|	159	48823	17.8	6	6	6	6	5'-AMP-activated protein kinase subunit gamma OS=Dictyostelium discoideum GN=prkag PE=3 SV=3	3e-26	sp|Q8T277|PRKAG_DICDI	-
gi|220974832|gb|EED93161.1|	27	47451	2.1	1	1	1	1	-	-	-
gi|589908190|dbj|BAO52722.1|	89	32520	15.5	7	7	3	3	Gamma carbonic anhydrase-like 1, mitochondrial OS=Arabidopsis thaliana GN=GAMMACAL1 PE=1 SV=1	1e-27	sp|Q9FMV1|GCAL1_ARATH	GO:0031966//mitochondrial membrane;GO:0045271//respiratory chain complex I
gi|220974389|gb|EED92718.1|	142	16893	28.4	4	4	2	2	Phosphatidate cytidylyltransferase, photoreceptor-specific OS=Drosophila melanogaster GN=CdsA PE=1 SV=2	1e-12	sp|P56079|CDSA_DROME	GO:0016021//integral to membrane
gi|220977165|gb|EED95492.1|	522	69689	24.6	33	33	12	12	3-hexulose-6-phosphate synthase OS=Methanosarcina barkeri (strain Fusaro / DSM 804) GN=hpsA PE=3 SV=1	1e-06	sp|Q46DA4|HPS_METBF	-
gi|220976406|gb|EED94733.1|	63	38254	3.7	1	1	1	1	Dihydrodipicolinate synthase OS=Alcanivorax borkumensis (strain SK2 / ATCC 700651 / DSM 11573) GN=dapA PE=3 SV=1	4e-66	sp|Q0VRH4|DAPA_ALCBS	-
gi|220968545|gb|EED86891.1|	346	96388	14.9	24	24	11	11	Urease subunit alpha OS=Sorangium cellulosum (strain So ce56) GN=ureC PE=3 SV=1	0	sp|A9GP84|URE1_SORC5	GO:0005737//cytoplasm
gi|220967957|gb|EED86320.1|	27	9955	11.4	1	1	1	1	-	-	-	-
gi|220976928|gb|EED95255.1|	18	32448	3.4	1	1	1	1	3-oxoacyl-[acyl-carrier-protein] reductase FabG OS=Thermotoga maritima (strain ATCC 43589 / MSB8 / DSM 3109 / JCM 10099) GN=fabG PE=3 SV=1	6e-39	sp|Q9X248|FABG_THEMA	-
gi|220977399|gb|EED95725.1|	86	37208	4.3	3	3	1	1	Ribokinase OS=Homo sapiens GN=RBKS PE=1 SV=1	2e-35	sp|Q9H477|RBSK_HUMAN	GO:0005737//cytoplasm
gi|220974815|gb|EED93144.1|	25	93295	1.8	1	1	1	1	-	-	-
gi|220977970|gb|EED96296.1|	70	10797	18.8	2	2	1	1	Ubiquitin-40S ribosomal protein S27a (Fragment) OS=Asparagus officinalis PE=3 SV=2	4e-07	sp|P31753|RS27A_ASPOF
gi|220972883|gb|EED91214.1|	81	57709	2.6	2	2	1	1	Actin, macronuclear OS=Tetrahymena thermophila PE=1 SV=3	4e-26	sp|P10992|ACT1_TETTH
gi|220972876|gb|EED91207.1|	218	56508	4.1	15	15	3	3	Putative sodium-coupled neutral amino acid transporter 11 OS=Danio rerio GN=slc38a11 PE=2 SV=2	7e-06	sp|A8KBL5|S38AB_DANRE	GO:0016021//integral to membrane
gi|220972281|gb|EED90613.1|	133	32912	20.8	4	4	4	4	-	-	-
gi|220969043|gb|EED87386.1|	117	44282	7.9	5	5	2	2	3-oxoacyl-[acyl-carrier-protein] synthase 3 OS=Anabaena variabilis (strain ATCC 29413 / PCC 7937) GN=fabH PE=3 SV=1	2e-93	sp|Q3M9J4|FABH_ANAVT	GO:0005737//cytoplasm
gi|220976009|gb|EED94337.1|	64	70423	1.8	2	2	1	1	Alpha-ketoglutarate-dependent dioxygenase alkB homolog 3 OS=Rattus norvegicus GN=Alkbh3 PE=2 SV=1	8e-09	sp|Q5XIC8|ALKB3_RAT	-
gi|220976381|gb|EED94708.1|	39	72701	2	1	1	1	1	-	-	-
gi|220976366|gb|EED94693.1|	57	35094	5.2	1	1	1	1	Glucokinase OS=Synechocystis sp. (strain PCC 6803 / Kazusa) GN=glk PE=3 SV=1	1e-37	sp|Q55855|GLK_SYNY3	-
gi|209586324|gb|ACI65009.1|	72	26831	17	4	4	3	3	Target of rapamycin OS=Dictyostelium discoideum GN=tor PE=1 SV=1	5e-12	sp|Q86C65|TOR_DICDI	-
gi|220972793|gb|EED91124.1|	126	37029	17.6	5	5	3	3	Syntaxin-32 OS=Arabidopsis thaliana GN=SYP32 PE=2 SV=1	5e-15	sp|Q9LK09|SYP32_ARATH	GO:0005622//intracellular;GO:0016020//membrane
gi|220975282|gb|EED93610.1|	28	78613	1.4	1	1	1	1	-	-	-
gi|220977032|gb|EED95359.1|	257	23529	30.4	10	10	4	4		4e-31	sp|Q9MAH3|DJ1B_ARATH
gi|209583451|gb|ACI64137.1|	20	34870	3.3	1	1	1	1	N-acyl-phosphatidylethanolamine-hydrolyzing phospholipase D OS=Rattus norvegicus GN=Napepld PE=1 SV=1	5e-52	sp|Q769K2|NAPEP_RAT	-
gi|220971607|gb|EED89941.1|	343	32192	20.4	10	10	3	3	Eukaryotic translation initiation factor 2 subunit 2 OS=Dictyostelium discoideum GN=eif2s2 PE=3 SV=1	8e-42	sp|Q54T27|IF2B_DICDI	-
gi|220976296|gb|EED94623.1|	109	179060	2.7	4	4	3	3	DNA damage-binding protein 1 OS=Bos taurus GN=DDB1 PE=2 SV=1	5e-51	sp|A1A4K3|DDB1_BOVIN	GO:0005634//nucleus
gi|220975007|gb|EED93336.1|	40	59513	12.7	4	4	4	4	Putative GTP cyclohydrolase URC1 OS=Lachancea kluyveri GN=URC1 PE=3 SV=1	4e-121	sp|Q6YFE5|URC1_LACKL	-
gi|209585720|gb|ACI64405.1|	156	26033	9.9	2	2	1	1	-	-	-	-
gi|220977017|gb|EED95344.1|	942	34793	27.9	30	30	6	6	-	-	-
gi|220978352|gb|EED96678.1|	64	31813	11.2	2	2	2	2	-	-	-
gi|220978215|gb|EED96541.1|	18	68644	1.4	1	1	1	1	DNA primase small subunit OS=Homo sapiens GN=PRIM1 PE=1 SV=1	3e-87	sp|P49642|PRI1_HUMAN	GO:0005658//alpha DNA polymerase:primase complex
gi|220968139|gb|EED86489.1|	27	330151	0.8	2	2	2	2	-	-	-
gi|220970892|gb|EED89228.1|	27	135954	1.7	1	1	1	1	Pre-rRNA-processing protein TSR1 homolog OS=Caenorhabditis elegans GN=tag-151 PE=3 SV=1	3e-61	sp|Q19329|TSR1_CAEEL	GO:0044424//intracellular part
gi|220975621|gb|EED93949.1|	58	132412	5.2	4	4	4	4	Ubiquitin-activating enzyme E1 Y (Fragment) OS=Macropus rufus GN=UBE1Y PE=2 SV=1	8e-48	sp|P31255|UBE1Y_MACRU	-
gi|220978085|gb|EED96411.1|	171	56329	8.5	6	6	3	3	UDP-glucose 6-dehydrogenase OS=Rhizobium meliloti (strain 1021) GN=rkpK PE=3 SV=2	1e-105	sp|O54068|UDG_RHIME	GO:0005737//cytoplasm
gi|220975502|gb|EED93830.1|	120	27359	19	5	5	3	3	Isochorismatase family protein 1B OS=Dictyostelium discoideum GN=DDB_G0284901 PE=3 SV=1	2e-36	sp|Q54NZ8|ISC1B_DICDI	-
gi|220970684|gb|EED89021.1|	41	187992	0.7	1	1	1	1	Ubiquitin carboxyl-terminal hydrolase 4 OS=Bos taurus GN=USP4 PE=2 SV=1	1e-51	sp|A6QR55|UBP4_BOVIN	-
gi|220974369|gb|EED92698.1|	30	43490	3.4	1	1	1	1	-	-	-
gi|220971168|gb|EED89503.1|	60	76047	6.3	4	4	3	3	Putative transferase CAF17 homolog, mitochondrial OS=Danio rerio GN=iba57 PE=3 SV=1	7e-08	sp|B8JMH0|CAF17_DANRE	GO:0005737//cytoplasm
gi|220978006|gb|EED96332.1|	66	88417	3.5	2	2	2	2	-	-	-	-
gi|220968539|gb|EED86885.1|	126	118519	11.6	11	11	10	10	-	-	-
gi|220976961|gb|EED95288.1|	40	37922	5.6	1	1	1	1	Probable NAD(P)H-dependent D-xylose reductase xyl1 OS=Neosartorya fischeri (strain ATCC 1020 / DSM 3700 / FGSC A1164 / NRRL 181) GN=xyl1 PE=3 SV=1	7e-67	sp|A1D4E3|XYL1_NEOFI	GO:0005829//cytosol
gi|220970175|gb|EED88513.1|	474	39915	35.7	22	22	8	8	NADH dehydrogenase [ubiquinone] 1 alpha subcomplex subunit 9, mitochondrial OS=Arabidopsis thaliana GN=At2g20360 PE=2 SV=2	1e-35	sp|Q9SK66|NDUA9_ARATH	-
gi|220975802|gb|EED94130.1|	50	19618	17.6	7	1	4	1	Histone H3.2 OS=Xenopus laevis PE=1 SV=2	5e-71	sp|P84233|H32_XENLA	GO:0000786//nucleosome;GO:0005634//nucleus
gi|220969250|gb|EED87591.1|	34	56037	4.1	3	3	2	2	Putative syntaxin-3 OS=Caenorhabditis elegans GN=syn-3 PE=2 SV=1	5e-08	sp|Q20797|STX3_CAEEL	GO:0016020//membrane
gi|220976850|gb|EED95177.1|	27	48043	3	1	1	1	1	UPF0324 membrane protein BMEI1914 OS=Brucella melitensis biotype 1 (strain 16M / ATCC 23456 / NCTC 10094) GN=BMEI1914 PE=3 SV=1	5e-09	sp|Q8YEG4|Y1914_BRUME	GO:0016021//integral to membrane
gi|220976124|gb|EED94452.1|	45	32297	10.5	2	2	2	2	Light-induced protein, chloroplastic OS=Solanum tuberosum PE=1 SV=2	4e-07	sp|P80471|LIPC_SOLTU	GO:0009507//chloroplast
gi|220975418|gb|EED93746.1|	51	28155	27.9	4	4	4	4	-	-	-
gi|220975206|gb|EED93535.1|	257	22633	25.8	14	14	5	5	40S ribosomal protein S13 OS=Glycine max GN=RPS13 PE=2 SV=1	2e-69	sp|P62302|RS13_SOYBN	GO:0005618//cell wall;GO:0005730//nucleolus;GO:0022627//cytosolic small ribosomal subunit;GO:0009507//chloroplast;GO:0016020//membrane
gi|220977309|gb|EED95635.1|	111	162130	2.6	6	6	3	3	-	-	-
gi|220968558|gb|EED86904.1|	177	72765	11.5	8	8	5	5	Bifunctional glutamate/proline--tRNA ligase OS=Homo sapiens GN=EPRS PE=1 SV=5	7e-163	sp|P07814|SYEP_HUMAN	GO:0005737//cytoplasm
gi|220971116|gb|EED89451.1|	91	60983	4	5	5	2	2	Uncharacterized protein At5g03900, chloroplastic OS=Arabidopsis thaliana GN=At5g03900 PE=1 SV=2	6e-36	sp|Q8GW20|Y5390_ARATH	GO:0009507//chloroplast
gi|589908240|dbj|BAO52744.1|	551	73739	33	24	24	15	15	NAD-dependent malic enzyme 62 kDa isoform, mitochondrial OS=Solanum tuberosum PE=1 SV=1	4e-125	sp|P37221|MAOM_SOLTU	GO:0005739//mitochondrion;GO:0009507//chloroplast
gi|220971458|gb|EED89792.1|	26	39067	2.3	1	1	1	1	Uncharacterized protein C594.04c OS=Schizosaccharomyces pombe (strain 972 / ATCC 24843) GN=SPCC594.04c PE=2 SV=2	5e-37	sp|O74507|YJD4_SCHPO	GO:0016021//integral to membrane;GO:0005737//cytoplasm
gi|220970622|gb|EED88959.1|	158	85360	7.6	6	6	4	4	-	-	-	-
gi|209585854|gb|ACI64539.1|	105	29951	22	4	4	4	4	3-hydroxyacyl-CoA dehydrogenase type-2 OS=Rattus norvegicus GN=Hsd17b10 PE=1 SV=3	2e-58	sp|O70351|HCD2_RAT	GO:0009536//plastid
gi|220974913|gb|EED93242.1|	58	19845	6.2	3	3	1	1	AP-1 complex subunit sigma-2 OS=Dictyostelium discoideum GN=ap1s2 PE=3 SV=1	6e-34	sp|B0G185|AP1S2_DICDI	GO:0016023//cytoplasmic membrane-bounded vesicle;GO:0005739//mitochondrion
gi|220976632|gb|EED94959.1|	3050	70966	48.7	107	106	21	20	ATP-dependent zinc metalloprotease FTSH, chloroplastic (Fragment) OS=Capsicum annuum GN=FTSH PE=2 SV=1	1e-169	sp|Q39444|FTSH_CAPAN	GO:0016020//membrane;GO:0009507//chloroplast;GO:0009579//thylakoid
gi|220976231|gb|EED94558.1|	55	44639	4.2	2	2	1	1	Tyrosine--tRNA ligase OS=Acanthamoeba polyphaga mimivirus GN=YARS PE=1 SV=1	1e-65	sp|Q5UPJ7|SYY_MIMIV	GO:0005737//cytoplasm
gi|220976488|gb|EED94815.1|	28	81490	3.6	2	2	2	2	-	-	-
gi|220976502|gb|EED94829.1|	607	24088	26.6	19	19	2	2	-	-	-
gi|209583569|gb|ACI64255.1|	121	53593	9.3	3	3	3	3	Histidinol dehydrogenase OS=Natronomonas pharaonis (strain DSM 2160 / ATCC 35678) GN=hisD PE=3 SV=1	2e-52	sp|Q3IQR5|HISX_NATPD	-
gi|220977722|gb|EED96048.1|	37	22930	7.1	1	1	1	1	-	-	-	GO:0005737//cytoplasm
gi|220973294|gb|EED91625.1|	25	48879	4	1	1	1	1	Short/branched chain specific acyl-CoA dehydrogenase, mitochondrial OS=Bos taurus GN=ACADSB PE=2 SV=1	4e-120	sp|Q5EAD4|ACDSB_BOVIN	-
gi|220970316|gb|EED88654.1|	263	14208	49.1	8	8	4	4	V-type proton ATPase subunit F OS=Homo sapiens GN=ATP6V1F PE=1 SV=2	2e-29	sp|Q16864|VATF_HUMAN	GO:0033180//proton-transporting V-type ATPase, V1 domain
gi|209585969|gb|ACI64654.1|	65	76868	4.2	3	3	2	2	Serine/threonine-protein kinase PrkC OS=Bacillus subtilis (strain 168) GN=prkC PE=1 SV=1	8e-07	sp|O34507|PRKC_BACSU	-
gi|220969175|gb|EED87517.1|	662	69639	19.6	17	17	8	8	Importin subunit alpha-6 OS=Danio rerio GN=kpna5 PE=2 SV=2	9e-148	sp|Q503E9|IMA5_DANRE	GO:0005737//cytoplasm;GO:0005634//nucleus
gi|209583491|gb|ACI64177.1|	153	9659	52.6	7	7	3	3	Nucleolin 1 OS=Oryza sativa subsp. japonica GN=Os08g0192900 PE=2 SV=1	6e-15	sp|Q6Z1C0|NUCL1_ORYSJ	-
gi|220970517|gb|EED88854.1|	37	55348	3.3	1	1	1	1	-	-	-
gi|220977340|gb|EED95666.1|	98	56647	7.4	3	3	3	3	-	-	-
gi|220977214|gb|EED95541.1|	42	81146	3.1	2	2	2	2	Flap endonuclease 1 OS=Cryptosporidium parvum (strain Iowa II) GN=FEN1 PE=3 SV=1	3e-09	sp|A3FPN7|FEN1_CRYPI	-
gi|220973568|gb|EED91898.1|	285	43130	24.8	9	9	6	6	Soluble inorganic pyrophosphatase 1, chloroplastic OS=Arabidopsis thaliana GN=PPA1 PE=1 SV=1	1e-57	sp|Q9LXC9|IPYR1_ARATH	GO:0009507//chloroplast
gi|220968944|gb|EED87288.1|	235	13221	38.3	6	6	3	3	High mobility group protein 1.2 OS=Caenorhabditis elegans GN=hmg-1.2 PE=2 SV=2	1e-16	sp|Q09390|HMG12_CAEEL
gi|220973750|gb|EED92080.1|	133	150431	4.2	5	5	3	3	tRNA (guanine-N(7)-)-methyltransferase OS=Vibrio cholerae serotype O1 (strain ATCC 39541 / Ogawa 395 / O395) GN=trmB PE=3 SV=1	5e-16	sp|A5F9I8|TRMB_VIBC3	-
gi|220976371|gb|EED94698.1|	62	49048	7	2	2	2	2	Polyribonucleotide nucleotidyltransferase OS=Exiguobacterium sp. (strain ATCC BAA-1283 / AT1b) GN=pnp PE=3 SV=1	4e-08	sp|C4L6J6|PNP_EXISA	GO:0009507//chloroplast
gi|220969631|gb|EED87971.1|	479	119307	21.8	21	21	15	15	Valine--tRNA ligase OS=Nostoc sp. (strain PCC 7120 / UTEX 2576) GN=valS PE=3 SV=1	0	sp|Q8YX97|SYV_NOSS1	GO:0009570//chloroplast stroma
gi|220970308|gb|EED88646.1|	25	56929	6.7	2	2	2	2	Protein pelota homolog OS=Danio rerio GN=pelo PE=2 SV=1	5e-111	sp|Q7ZWC4|PELO_DANRE	GO:0016020//membrane
gi|220971268|gb|EED89603.1|	350	158211	11.5	15	15	10	10	ATP-binding cassette sub-family B member 5 OS=Homo sapiens GN=ABCB5 PE=1 SV=3	6e-34	sp|Q2M3G0|ABCB5_HUMAN	GO:0016021//integral to membrane
gi|220978152|gb|EED96478.1|	28	55548	1.6	1	1	1	1	-	-	-
gi|220967809|gb|EED86185.1|	13042	61961	38.1	434	434	19	19	Photosystem II CP47 chlorophyll apoprotein OS=Odontella sinensis GN=psbB PE=3 SV=1	0	sp|P49471|PSBB_ODOSI	GO:0009523//photosystem II;GO:0016021//integral to membrane;GO:0009535//chloroplast thylakoid membrane
gi|220974544|gb|EED92873.1|	9991	195211	54.5	355	349	63	62	Carbamoyl-phosphate synthase [ammonia], mitochondrial OS=Homo sapiens GN=CPS1 PE=1 SV=2	0	sp|P31327|CPSM_HUMAN	-
gi|220969605|gb|EED87945.1|	41	33560	4.2	1	1	1	1	Probable prefoldin subunit 6 OS=Schizosaccharomyces pombe (strain 972 / ATCC 24843) GN=SPAC3A11.13 PE=2 SV=1	1e-08	sp|O14450|PFD6_SCHPO	GO:0016272//prefoldin complex
gi|74325196|ref|YP_316616.1|	19	18580	10.1	1	1	1	1	NADH-ubiquinone oxidoreductase chain 3 OS=Porphyra purpurea GN=NAD3 PE=3 SV=1	5e-25	sp|O99978|NU3M_PORPU	GO:0070469//respiratory chain;GO:0005886//plasma membrane;GO:0016021//integral to membrane;GO:0031966//mitochondrial membrane
gi|220974872|gb|EED93201.1|	197	40086	21.5	9	9	7	7	Ubiquitin fusion degradation protein 1 OS=Schizosaccharomyces pombe (strain 972 / ATCC 24843) GN=ufd1 PE=2 SV=4	4e-12	sp|O42915|UFD1_SCHPO	-
gi|220973058|gb|EED91389.1|	206	51053	9	14	14	4	4	Kelch repeat and BTB domain-containing protein 10 OS=Rattus norvegicus GN=Kbtbd10 PE=1 SV=1	4e-10	sp|Q9ER30|KBTBA_RAT
gi|220977945|gb|EED96271.1|	38	99586	1.5	1	1	1	1		2e-50	sp|Q9VR99|CATIN_DROME
gi|220973508|gb|EED91838.1|	44	65983	6.7	3	3	3	3	Histidine--tRNA ligase OS=Opitutus terrae (strain DSM 11246 / PB90-1) GN=hisS PE=3 SV=1	3e-69	sp|B1ZUW6|SYH_OPITP	GO:0005739//mitochondrion;GO:0009507//chloroplast;GO:0005634//nucleus
gi|220978333|gb|EED96659.1|	68	223942	2.5	3	3	3	3	-	-	-	GO:0005634//nucleus
gi|220976781|gb|EED95108.1|	1121	130616	28.1	48	48	21	21	Nitrite reductase [NAD(P)H] large subunit OS=Escherichia coli (strain K12) GN=nirB PE=3 SV=4	0	sp|P08201|NIRB_ECOLI	-
gi|220970550|gb|EED88887.1|	27	23624	7.2	1	1	1	1	Protein sym-1 OS=Neurospora crassa (strain ATCC 24698 / 74-OR23-1A / CBS 708.71 / DSM 1257 / FGSC 987) GN=sym-1 PE=3 SV=2	6e-17	sp|Q7SCY7|SYM1_NEUCR	GO:0016021//integral to membrane
gi|220977560|gb|EED95886.1|	70	50041	9.2	4	4	3	3	Phosphatidylinositol 4-phosphate 5-kinase 8 OS=Arabidopsis thaliana GN=PIP5K8 PE=2 SV=1	3e-08	sp|Q8RY89|PI5K8_ARATH
gi|220974823|gb|EED93152.1|	29	51832	2.7	1	1	1	1	Allantoicase OS=Xenopus laevis GN=allc PE=2 SV=1	7e-65	sp|Q9W6S5|ALLC_XENLA	-
gi|220969189|gb|EED87531.1|	2124	30022	61.2	76	76	11	11	-	-	-	-
gi|220974513|gb|EED92842.1|	51	53550	8.4	4	4	3	3	-	-	-
gi|220976336|gb|EED94663.1|	59	44583	9.1	3	3	2	2	Chaperone protein DnaK OS=Koribacter versatilis (strain Ellin345) GN=dnaK PE=3 SV=1	5e-50	sp|Q1IT15|DNAK_KORVE	GO:0043231//intracellular membrane-bounded organelle;GO:0044444//cytoplasmic part
gi|220974147|gb|EED92477.1|	586	99832	35.9	28	28	17	17	Endoplasmin OS=Sus scrofa GN=HSP90B1 PE=2 SV=3	6e-142	sp|Q29092|ENPL_PIG	GO:0005774//vacuolar membrane;GO:0048046//apoplast;GO:0009507//chloroplast;GO:0009506//plasmodesma;GO:0005783//endoplasmic reticulum;GO:0005886//plasma membrane;GO:0005634//nucleus;GO:0005739//mitochondrion
gi|220977785|gb|EED96111.1|	140	11190	20.3	2	2	1	1	30S ribosomal protein S21 OS=Synechococcus sp. (strain JA-2-3B'a(2-13)) GN=rpsU PE=3 SV=1	8e-09	sp|Q2JM43|RS21_SYNJB	GO:0005840//ribosome
gi|209583598|gb|ACI64284.1|	130	127757	6.2	4	4	4	4	All-trans-retinol 13,14-reductase OS=Mus musculus GN=Retsat PE=1 SV=3	2e-16	sp|Q64FW2|RETST_MOUSE
gi|220977625|gb|EED95951.1|	146	34045	15.3	8	8	3	3	Calcium-binding mitochondrial carrier protein Aralar2 OS=Mus musculus GN=Slc25a13 PE=1 SV=1	2e-08	sp|Q9QXX4|CMC2_MOUSE	GO:0016021//integral to membrane
gi|220971583|gb|EED89917.1|	24	91431	3.2	2	2	2	2	Probable phospholipase C20G8.02, mitochondrial OS=Schizosaccharomyces pombe (strain 972 / ATCC 24843) GN=SPAC20G8.02 PE=2 SV=1	4e-09	sp|P87109|YDK2_SCHPO	-
gi|220975715|gb|EED94043.1|	55	43451	10.2	4	4	3	3	cAMP-dependent protein kinase catalytic subunit OS=Dictyostelium discoideum GN=pkaC PE=1 SV=2	1e-77	sp|P34099|KAPC_DICDI	-
gi|220971442|gb|EED89776.1|	64	79081	2.5	2	2	1	1	ATP-binding cassette sub-family F member 1 OS=Homo sapiens GN=ABCF1 PE=1 SV=2	1e-144	sp|Q8NE71|ABCF1_HUMAN	-
gi|220970286|gb|EED88624.1|	39	29767	4.7	1	1	1	1	Cytochrome P450 4V2 OS=Homo sapiens GN=CYP4V2 PE=1 SV=2	2e-21	sp|Q6ZWL3|CP4V2_HUMAN	-
gi|220970796|gb|EED89132.1|	21	129270	1.3	1	1	1	1	-	-	-	-
gi|220970616|gb|EED88953.1|	330	50654	11.4	13	13	4	4	Methyltransferase-like protein 7B OS=Homo sapiens GN=METTL7B PE=2 SV=2	1e-14	sp|Q6UX53|MET7B_HUMAN
gi|220975663|gb|EED93991.1|	276	48642	23	10	7	6	5	ATP-dependent RNA helicase FAL1 OS=Cryptococcus neoformans var. neoformans serotype D (strain JEC21 / ATCC MYA-565) GN=FAL1 PE=3 SV=1	4e-167	sp|P0CQ72|FAL1_CRYNJ	GO:0035145//exon-exon junction complex;GO:0005730//nucleolus;GO:0016607//nuclear speck;GO:0016020//membrane
gi|220970435|gb|EED88772.1|	3119	38825	33.2	86	86	8	8	-	-	-	GO:0000276//mitochondrial proton-transporting ATP synthase complex, coupling factor F(o)
gi|220974615|gb|EED92944.1|	77	53810	9.6	3	3	3	3	-	-	-
gi|209583426|gb|ACI64112.1|	1073	45699	34	28	28	8	8	60S ribosomal protein L5 (Fragments) OS=Oryctolagus cuniculus GN=RPL5 PE=1 SV=2	9e-12	sp|P19949|RL5_RABIT	GO:0005840//ribosome;GO:0043231//intracellular membrane-bounded organelle
gi|220972632|gb|EED90964.1|	32	28756	4.3	1	1	1	1	-	-	-	GO:0005829//cytosol;GO:0009570//chloroplast stroma
gi|220970194|gb|EED88532.1|	73	69412	7.3	3	3	3	3	-	-	-
gi|220972899|gb|EED91230.1|	16	25188	6.3	1	1	1	1	-	-	-
gi|220973325|gb|EED91656.1|	1057	74952	35.9	30	30	14	14	3-hydroxybenzoate 6-hydroxylase OS=Polaromonas naphthalenivorans (strain CJ2) GN=nagX PE=1 SV=1	2e-06	sp|Q3S4B7|3HBH_POLNA	-
gi|209583656|gb|ACI64342.1|	55	54012	5.8	2	2	2	2	6-phosphofructo-2-kinase/fructose-2,6-bisphosphatase OS=Lithobates catesbeiana PE=2 SV=1	6e-52	sp|Q91309|F26_LITCT	GO:0044464//cell part
gi|220971697|gb|EED90031.1|	264	170404	4.5	8	8	4	4	Vam6/Vps39-like protein OS=Homo sapiens GN=VPS39 PE=1 SV=2	3e-10	sp|Q96JC1|VPS39_HUMAN	GO:0030126//COPI vesicle coat
gi|220978193|gb|EED96519.1|	28	36916	3.4	1	1	1	1	Serine/threonine-protein phosphatase 2A catalytic subunit beta isoform (Fragment) OS=Sus scrofa GN=PPP2CB PE=2 SV=2	1e-146	sp|P11493|PP2AB_PIG	GO:0005737//cytoplasm;GO:0005730//nucleolus;GO:0005886//plasma membrane
gi|209585987|gb|ACI64672.1|	102	29140	10.1	2	2	2	2	Regucalcin OS=Sus scrofa GN=RGN PE=2 SV=1	8e-22	sp|Q06AA3|RGN_PIG	GO:0005737//cytoplasm
gi|220975396|gb|EED93724.1|	30	75598	1.6	1	1	1	1	Nucleotide-binding protein ExpZ OS=Bacillus subtilis (strain 168) GN=expZ PE=3 SV=2	3e-09	sp|P39115|EXPZ_BACSU	-
gi|220968479|gb|EED86826.1|	22	49819	2.9	1	1	1	1	-	-	-
gi|220973465|gb|EED91795.1|	89	40239	13.4	3	3	3	3	Omega-amidase NIT2 OS=Bos taurus GN=NIT2 PE=2 SV=1	2e-80	sp|Q2T9R6|NIT2_BOVIN	GO:0009570//chloroplast stroma;GO:0005829//cytosol
gi|220971896|gb|EED90229.1|	25	125180	1.1	1	1	1	1	Iron(II)-dependent oxidoreductase EgtB OS=Mycobacterium tuberculosis GN=egtB PE=3 SV=1	4e-12	sp|O69671|EGTB_MYCTU
gi|220969882|gb|EED88221.1|	84	17236	30.1	5	5	3	3	Peptidyl-prolyl cis-trans isomerase FKBP2 OS=Homo sapiens GN=FKBP2 PE=1 SV=2	9e-18	sp|P26885|FKBP2_HUMAN	-
gi|220975403|gb|EED93731.1|	64	52471	8.4	2	2	2	2	-	-	-
gi|220971886|gb|EED90219.1|	36	43133	3	2	2	1	1	Cardosin-E (Fragments) OS=Cynara cardunculus PE=1 SV=1	2e-06	sp|P85136|CARDE_CYNCA	GO:0005773//vacuole;GO:0005829//cytosol;GO:0009506//plasmodesma
gi|220977707|gb|EED96033.1|	97	109384	4.2	4	4	2	2	-	-	-
gi|209585733|gb|ACI64418.1|	82	61734	5	2	2	2	2	Poly(A) polymerase OS=Salmonella typhi GN=pcnB PE=3 SV=2	1e-08	sp|Q8Z9C3|PCNB_SALTI	GO:0043231//intracellular membrane-bounded organelle;GO:0044444//cytoplasmic part
gi|220970822|gb|EED89158.1|	27	100003	1.3	1	1	1	1	-	-	-	-
gi|209586041|gb|ACI64726.1|	48	166243	1.3	1	1	1	1	-	-	-	-
gi|220977250|gb|EED95576.1|	126	41152	4.1	2	2	1	1	Solute carrier family 25 member 42 OS=Xenopus laevis GN=slc25a42 PE=2 SV=1	2e-51	sp|Q5PQ27|S2542_XENLA	GO:0016021//integral to membrane
gi|220967786|gb|EED86162.1|	1080	12259	46.5	22	22	2	2	Ferredoxin OS=Thalassiosira weissflogii GN=petF PE=3 SV=3	8e-51	sp|O98450|FER_THAWE	GO:0009842//cyanelle;GO:0009507//chloroplast
gi|220973124|gb|EED91455.1|	321	33950	26.9	9	9	5	5	Adenine phosphoribosyltransferase OS=Thermotoga sp. (strain RQ2) GN=apt PE=3 SV=1	2e-06	sp|B1LBU1|APT_THESQ	-
gi|220968970|gb|EED87314.1|	62	79755	3.3	3	3	2	2	Prolyl 4-hydroxylase subunit alpha-2 OS=Gallus gallus GN=P4HA2 PE=2 SV=1	1e-19	sp|Q5ZLK5|P4HA2_CHICK	-
gi|220973153|gb|EED91484.1|	1241	35443	36.5	48	48	9	9	60S ribosomal protein L1-A OS=Schizosaccharomyces pombe (strain 972 / ATCC 24843) GN=rpl1a PE=1 SV=1	1e-63	sp|O14363|RL1A_SCHPO	GO:0009506//plasmodesma;GO:0005886//plasma membrane;GO:0022625//cytosolic large ribosomal subunit;GO:0009507//chloroplast
gi|220977001|gb|EED95328.1|	38	124027	1.2	1	1	1	1	-	-	-	-
gi|220970484|gb|EED88821.1|	20	86507	1	1	1	1	1	-	-	-	-
gi|220975445|gb|EED93773.1|	165	24659	20.1	3	3	2	2	Mpv17-like protein 2 OS=Homo sapiens GN=MPV17L2 PE=1 SV=2	2e-09	sp|Q567V2|M17L2_HUMAN	GO:0016021//integral to membrane
gi|220969158|gb|EED87500.1|	25	196320	0.6	1	1	1	1	DNA topoisomerase 3-beta-1 OS=Homo sapiens GN=TOP3B PE=1 SV=1	1e-13	sp|O95985|TOP3B_HUMAN	GO:0005694//chromosome
gi|220970401|gb|EED88738.1|	186	44969	11.2	5	5	3	3	Retinol dehydrogenase 12 OS=Homo sapiens GN=RDH12 PE=1 SV=3	2e-32	sp|Q96NR8|RDH12_HUMAN	-
gi|220969110|gb|EED87452.1|	282	55927	23.9	14	14	8	8	Aspartate aminotransferase OS=Pinus pinaster GN=AAT PE=1 SV=1	1e-87	sp|Q5F4K8|PAT_PINPS	GO:0009536//plastid
gi|220975432|gb|EED93760.1|	124	31959	24.5	5	5	4	4	-	-	-	GO:0043234//protein complex
gi|220975780|gb|EED94108.1|	149	39416	26.1	7	5	5	4	Cell division control protein 2 homolog 1 (Fragment) OS=Pisum sativum GN=CDC2 PE=2 SV=1	1e-53	sp|P19026|CDC21_PEA	-
gi|220968911|gb|EED87255.1|	660	106635	10.8	22	22	8	8	-	-	-	GO:0016021//integral to membrane
gi|220976873|gb|EED95200.1|	31	24439	7.3	1	1	1	1	-	-	-
gi|220969221|gb|EED87563.1|	116	196057	4.3	5	5	5	5	Nucleolar protein 6 OS=Mus musculus GN=Nol6 PE=2 SV=2	1e-29	sp|Q8R5K4|NOL6_MOUSE
gi|220973293|gb|EED91624.1|	310	103586	12.9	17	17	9	9	Probable acyl-activating enzyme 1, peroxisomal OS=Arabidopsis thaliana GN=AAE1 PE=2 SV=1	5e-09	sp|F4HUK6|AAE1_ARATH	GO:0009507//chloroplast
gi|220977502|gb|EED95828.1|	104	10184	43.2	5	5	2	2	Translation initiation factor IF-1 OS=Synechococcus sp. (strain JA-3-3Ab) GN=infA PE=3 SV=1	5e-20	sp|Q2JV98|IF1_SYNJA	GO:0009507//chloroplast
gi|220971533|gb|EED89867.1|	66	55386	6	2	2	2	2	Isovaleryl-CoA dehydrogenase, mitochondrial OS=Bos taurus GN=IVD PE=2 SV=1	3e-54	sp|Q3SZI8|IVD_BOVIN	-
gi|220977111|gb|EED95438.1|	66	58854	10	4	4	3	3	-	-	-
gi|220975993|gb|EED94321.1|	73	70332	4.8	2	2	2	2	ATP-dependent RNA helicase has-1 OS=Neurospora crassa (strain ATCC 24698 / 74-OR23-1A / CBS 708.71 / DSM 1257 / FGSC 987) GN=has-1 PE=3 SV=1	1e-163	sp|Q7S2N9|HAS1_NEUCR	-
gi|220977328|gb|EED95654.1|	232	72663	11	6	6	4	4	Carbon catabolite-derepressing protein kinase OS=Candida tropicalis GN=SNF1 PE=3 SV=1	3e-99	sp|O94168|SNF1_CANTR	GO:0000152//nuclear ubiquitin ligase complex
gi|220969713|gb|EED88053.1|	106	41373	4.8	3	3	1	1	Copine-7 OS=Homo sapiens GN=CPNE7 PE=2 SV=1	1e-09	sp|Q9UBL6|CPNE7_HUMAN
gi|220975088|gb|EED93417.1|	109	24581	13	3	3	2	2	Proteasome subunit beta type-6 OS=Arabidopsis thaliana GN=PBA1 PE=1 SV=2	2e-60	sp|Q8LD27|PSB6_ARATH	GO:0005737//cytoplasm;GO:0005839//proteasome core complex;GO:0005634//nucleus
gi|220974598|gb|EED92927.1|	45	159391	2.1	2	2	2	2	Arf-GAP with GTPase, ANK repeat and PH domain-containing protein 9 OS=Homo sapiens GN=AGAP9 PE=2 SV=2	1e-28	sp|Q5VTM2|AGAP9_HUMAN	GO:0005634//nucleus
gi|220974234|gb|EED92564.1|	115	114480	3.1	2	2	2	2	-	-	-
gi|220969611|gb|EED87951.1|	26	139109	0.7	1	1	1	1	-	-	-
gi|220977466|gb|EED95792.1|	52	58211	4.5	2	2	2	2	Probable serine/threonine-protein kinase pkwA OS=Thermomonospora curvata GN=pkwA PE=3 SV=1	1e-23	sp|P49695|PKWA_THECU	GO:0030529//ribonucleoprotein complex
gi|220971382|gb|EED89717.1|	75	36807	13.4	9	7	4	3	Cyclin-dependent kinase 3 OS=Mus musculus GN=Cdk3 PE=1 SV=2	7e-79	sp|Q80YP0|CDK3_MOUSE	GO:0016023//cytoplasmic membrane-bounded vesicle
gi|220975812|gb|EED94140.1|	39	57883	3.4	1	1	1	1	-	-	-
gi|220975310|gb|EED93638.1|	15	37369	2.9	1	1	1	1		2e-45	sp|Q9ZUZ2|CAMK3_ARATH	-
gi|220978147|gb|EED96473.1|	37	58194	2.1	1	1	1	1	Major facilitator superfamily domain-containing protein 6 OS=Sus scrofa GN=MFSD6 PE=2 SV=1	1e-06	sp|A1DWM3|MFSD6_PIG
gi|220977138|gb|EED95465.1|	55	171901	2.5	4	4	3	3	Plasma membrane ATPase 1 OS=Schizosaccharomyces pombe (strain 972 / ATCC 24843) GN=pma1 PE=1 SV=1	9e-08	sp|P09627|PMA1_SCHPO	GO:0016021//integral to membrane
gi|209585936|gb|ACI64621.1|	417	60343	12.5	16	9	6	4	High affinity nitrate transporter 2.6 OS=Arabidopsis thaliana GN=NRT2.6 PE=1 SV=1	4e-57	sp|Q9LXH0|NRT26_ARATH	GO:0016021//integral to membrane
gi|220971973|gb|EED90306.1|	538	36789	36.2	27	27	10	10	30S ribosomal protein S1 OS=Synechococcus sp. (strain ATCC 27144 / PCC 6301 / SAUG 1402/1) GN=rpsA PE=1 SV=4	6e-74	sp|P46228|RS1_SYNP6	GO:0016020//membrane;GO:0005840//ribosome;GO:0009570//chloroplast stroma;GO:0009579//thylakoid
gi|209586115|gb|ACI64800.1|	13686	263096	51.7	481	481	82	82	Acetyl-CoA carboxylase OS=Saccharomyces cerevisiae (strain ATCC 204508 / S288c) GN=ACC1 PE=1 SV=2	0	sp|Q00955|ACAC_YEAST	-
gi|220973562|gb|EED91892.1|	216	104806	11.1	8	8	6	6	-	-	-
gi|220974404|gb|EED92733.1|	342	14148	29.8	14	14	3	3	40S ribosomal protein S10 OS=Oryza sativa subsp. japonica GN=RPS10 PE=2 SV=2	5e-25	sp|Q9AYP4|RS10_ORYSJ	GO:0005840//ribosome
gi|220973719|gb|EED92049.1|	95	13959	19.4	7	4	2	1	Thioredoxin OS=Penicillium chrysogenum GN=TRXA PE=1 SV=1	2e-17	sp|P34723|THIO_PENCH	GO:0005829//cytosol
gi|220973323|gb|EED91654.1|	332	71367	29.2	25	25	13	13	Probable glutamine--tRNA ligase OS=Dictyostelium discoideum GN=glnS PE=2 SV=2	2e-119	sp|P14325|SYQ_DICDI	GO:0005737//cytoplasm
gi|220976982|gb|EED95309.1|	26	72198	2.1	1	1	1	1	Malonyl-CoA decarboxylase, mitochondrial OS=Rattus norvegicus GN=Mlycd PE=2 SV=1	1e-54	sp|Q920F5|DCMC_RAT	-
gi|220975515|gb|EED93843.1|	743	103987	17.7	29	29	10	10	Phospholipase D alpha 2 OS=Oryza sativa subsp. japonica GN=PLD2 PE=2 SV=2	7e-124	sp|P93844|PLDA2_ORYSJ	-
gi|220968741|gb|EED87085.1|	49	16981	17.5	1	1	1	1	-	-	-
gi|220975021|gb|EED93350.1|	172	57574	17	6	6	6	6	DEAD-box ATP-dependent RNA helicase 53 OS=Oryza sativa subsp. japonica GN=Os07g0143700 PE=2 SV=2	2e-79	sp|Q0D8N0|RH53_ORYSJ	GO:0009536//plastid
gi|220969489|gb|EED87830.1|	37	65444	3.8	1	1	1	1	-	-	-	GO:0016020//membrane
gi|220975920|gb|EED94248.1|	59	69110	2.9	1	1	1	1	-	-	-
gi|220973556|gb|EED91886.1|	17	66288	2	1	1	1	1	-	-	-
gi|220970321|gb|EED88659.1|	214	95878	10	8	8	6	6	-	-	-
gi|220969421|gb|EED87762.1|	56	161504	3.5	2	2	2	2	Protein HIR1 OS=Chaetomium globosum (strain ATCC 6205 / CBS 148.51 / DSM 1962 / NBRC 6347 / NRRL 1970) GN=HIR1 PE=3 SV=1	1e-06	sp|Q2GSJ9|HIR1_CHAGB	GO:0005634//nucleus
gi|220971582|gb|EED89916.1|	30	9465	17.8	1	1	1	1	COP9 signalosome complex subunit 7a OS=Pongo abelii GN=COPS7A PE=2 SV=1	4e-06	sp|Q5R762|CSN7A_PONAB	GO:0000502//proteasome complex
gi|220976409|gb|EED94736.1|	37	43010	3.1	1	1	1	1	Voltage-dependent T-type calcium channel subunit alpha-1G OS=Homo sapiens GN=CACNA1G PE=2 SV=3	5e-07	sp|O43497|CAC1G_HUMAN	GO:0016021//integral to membrane
gi|220971071|gb|EED89406.1|	63	57310	6	2	2	2	2	Methionine aminopeptidase 2B OS=Arabidopsis thaliana GN=MAP2B PE=2 SV=2	7e-144	sp|Q56Y85|AMP2B_ARATH	GO:0005737//cytoplasm
gi|220976592|gb|EED94919.1|	52	63783	4.9	4	4	2	2	-	-	-
gi|220973825|gb|EED92155.1|	218	79590	18	16	16	9	9	Elongation factor 3 OS=Candida albicans (strain SC5314 / ATCC MYA-2876) GN=CEF3 PE=1 SV=2	2e-34	sp|P25997|EF3_CANAL
gi|220973322|gb|EED91653.1|	410	18825	17.6	22	22	2	2	Mpv17-like protein 2 OS=Bos taurus GN=MPV17L2 PE=2 SV=1	2e-14	sp|A5D787|M17L2_BOVIN	GO:0016021//integral to membrane
gi|220969673|gb|EED88013.1|	389	35193	26.9	20	17	6	4	Ubiquinol oxidase, mitochondrial OS=Batrachochytrium dendrobatidis (strain JAM81 / FGSC 10211) GN=AOX PE=3 SV=1	4e-36	sp|F4P6T0|AOX_BATDJ	GO:0005740//mitochondrial envelope;GO:0016020//membrane
gi|220969182|gb|EED87524.1|	25	24521	6.3	1	1	1	1	-	-	-	-
gi|220970994|gb|EED89330.1|	134	21019	16	3	3	2	2	U2 small nuclear ribonucleoprotein A' OS=Arabidopsis thaliana GN=At1g09760 PE=2 SV=2	3e-31	sp|P43333|RU2A_ARATH	GO:0005730//nucleolus;GO:0015030//Cajal body;GO:0009507//chloroplast;GO:0005829//cytosol
gi|4093213|gb|AAC99783.1|	759	21982	27.8	31	9	5	2	Ribulose bisphosphate carboxylase large chain OS=Cylindrotheca sp. (strain N1) GN=rbcL PE=3 SV=1	4e-90	sp|P24673|RBL_CYLSN
gi|220977329|gb|EED95655.1|	594	34390	27.4	22	22	7	7	-	-	-
gi|220970338|gb|EED88675.1|	38	21631	7.2	1	1	1	1	TATA-box-binding protein OS=Mesocricetus auratus GN=TBP PE=2 SV=1	1e-60	sp|P53360|TBP_MESAU	GO:0005634//nucleus
gi|220971909|gb|EED90242.1|	104	35435	11.3	2	2	2	2	Phospholipase ytpA OS=Bacillus subtilis (strain 168) GN=ytpA PE=1 SV=1	2e-08	sp|O34705|PLBAC_BACSU
gi|220974571|gb|EED92900.1|	66	26075	15.3	2	2	2	2	Trafficking protein particle complex subunit 3 OS=Rattus norvegicus GN=Trappc3 PE=2 SV=1	2e-40	sp|Q5U1Z2|TPPC3_RAT
gi|220971778|gb|EED90112.1|	158	58134	10.8	9	9	4	4	CAAX prenyl protease 1 homolog OS=Arabidopsis thaliana GN=FACE1 PE=1 SV=1	5e-101	sp|Q8RX88|FACE1_ARATH	GO:0016020//membrane
gi|220971674|gb|EED90008.1|	3299	65470	43.3	117	117	16	16	Elongation factor 1-alpha OS=Ashbya gossypii (strain ATCC 10895 / CBS 109.51 / FGSC 9923 / NRRL Y-1056) GN=TEF PE=3 SV=1	2e-108	sp|P41752|EF1A_ASHGO	-
gi|220978003|gb|EED96329.1|	22	63368	1.5	2	2	1	1	Sulfhydryl oxidase 1 OS=Arabidopsis thaliana GN=QSOX1 PE=2 SV=1	1e-13	sp|Q8W4J3|QSOX1_ARATH	-
gi|220975935|gb|EED94263.1|	186	35652	14.3	6	6	3	3	2-hydroxyacid dehydrogenase homolog 2 OS=Schizosaccharomyces pombe (strain 972 / ATCC 24843) GN=SPAC186.02c PE=2 SV=1	2e-71	sp|Q9P7Q1|DDH2_SCHPO	-
gi|220973789|gb|EED92119.1|	31	57026	3.6	1	1	1	1	-	-	-
gi|220976470|gb|EED94797.1|	95	45655	10.9	3	3	3	3	Pre-mRNA-splicing factor prp5 OS=Schizosaccharomyces pombe (strain 972 / ATCC 24843) GN=prp5 PE=1 SV=1	3e-119	sp|O13615|PRP46_SCHPO	GO:0080008//Cul4-RING ubiquitin ligase complex;GO:0005634//nucleus
gi|220975567|gb|EED93895.1|	445	35825	27.5	28	28	7	7	Succinate dehydrogenase [ubiquinone] iron-sulfur subunit, mitochondrial OS=Xenopus laevis GN=sdhb PE=2 SV=1	5e-100	sp|Q3B8J8|DHSB_XENLA	GO:0005749//mitochondrial respiratory chain complex II
gi|220972940|gb|EED91271.1|	42	50623	5.4	2	2	2	2	-	-	-
gi|220970301|gb|EED88639.1|	80	89171	5.9	4	4	3	3	All-trans-retinol 13,14-reductase OS=Mus musculus GN=Retsat PE=1 SV=3	4e-84	sp|Q64FW2|RETST_MOUSE
gi|220968932|gb|EED87276.1|	21	169957	0.8	1	1	1	1	Hybrid signal transduction histidine kinase G OS=Dictyostelium discoideum GN=dhkG PE=3 SV=1	2e-10	sp|Q54Q69|DHKG_DICDI
gi|220973478|gb|EED91808.1|	577	57806	11.6	12	12	4	4	3-oxoacyl-[acyl-carrier-protein] synthase 2 OS=Bacillus subtilis (strain 168) GN=fabF PE=3 SV=1	1e-117	sp|O34340|FABF_BACSU	-
gi|220970259|gb|EED88597.1|	87	52310	4.6	1	1	1	1	Probable monogalactosyldiacylglycerol synthase 2, chloroplastic OS=Oryza sativa subsp. indica GN=MGD2 PE=3 SV=2	4e-47	sp|A2YTP9|MGDG2_ORYSI	-
gi|220977845|gb|EED96171.1|	750	33215	27.4	26	26	6	6	Transcriptional activator SPT7 OS=Saccharomyces cerevisiae (strain ATCC 204508 / S288c) GN=SPT7 PE=1 SV=1	2e-08	sp|P35177|SPT7_YEAST	GO:0005634//nucleus
gi|220970552|gb|EED88889.1|	213	14807	22.4	10	10	2	2	-	-	-
gi|220976880|gb|EED95207.1|	56	98172	4.2	2	2	2	2	-	-	-
gi|209586392|gb|ACI65077.1|	1156	101289	28.3	47	47	19	19	Putative uroporphyrinogen-III C-methyltransferase (Fragment) OS=Proteus mirabilis GN=hemX PE=3 SV=1	2e-13	sp|Q51887|HEMX_PROMI	-
gi|220973712|gb|EED92042.1|	225	106585	14.5	8	8	8	8	Protein ApaG OS=Beijerinckia indica subsp. indica (strain ATCC 9039 / DSM 1715 / NCIB 8712) GN=apaG PE=3 SV=1	8e-12	sp|B2III9|APAG_BEII9
gi|220972650|gb|EED90982.1|	38	67072	3.3	1	1	1	1	Protein-L-isoaspartate O-methyltransferase domain-containing protein 2 OS=Mus musculus GN=Pcmtd2 PE=2 SV=1	4e-35	sp|Q8BHD8|PCMD2_MOUSE	-
gi|220974445|gb|EED92774.1|	76	50676	6.6	1	1	1	1	-	-	-
gi|220972474|gb|EED90806.1|	309	21781	21.6	15	15	4	4	-	-	-
gi|220977883|gb|EED96209.1|	79	62903	9.2	5	5	3	3	-	-	-
gi|220976045|gb|EED94373.1|	75	204179	1.7	2	2	2	2	Exportin-4 OS=Gallus gallus GN=XPO4 PE=2 SV=1	7e-36	sp|Q5ZMR9|XPO4_CHICK
gi|209586063|gb|ACI64748.1|	202	63929	7.2	6	6	2	2	Probable O-acetyltransferase CAS1 OS=Cryptococcus neoformans var. neoformans serotype D (strain B-3501A) GN=CAS1 PE=3 SV=1	6e-28	sp|P0CM57|CAS1_CRYNB
gi|220973971|gb|EED92301.1|	140	40876	4.8	4	4	1	1	Enoyl-CoA delta isomerase 1, mitochondrial OS=Rattus norvegicus GN=Eci1 PE=1 SV=1	1e-52	sp|P23965|ECI1_RAT	-
gi|220971185|gb|EED89520.1|	47	58829	5	2	2	2	2	Lysophosphatidic acid phosphatase type 6 OS=Homo sapiens GN=ACP6 PE=1 SV=2	2e-07	sp|Q9NPH0|PPA6_HUMAN	-
gi|220976432|gb|EED94759.1|	45	56379	5.3	2	2	2	2	-	-	-	-
gi|220976934|gb|EED95261.1|	48	56876	6	2	2	2	2	Succinate-semialdehyde dehydrogenase [NADP(+)] GabD OS=Escherichia coli (strain K12) GN=gabD PE=1 SV=1	5e-125	sp|P25526|GABD_ECOLI	GO:0043231//intracellular membrane-bounded organelle;GO:0044444//cytoplasmic part
gi|220976095|gb|EED94423.1|	66	37832	3	2	2	1	1	COP9 signalosome complex subunit 6b OS=Arabidopsis thaliana GN=CSN6B PE=1 SV=2	2e-26	sp|Q8W1P0|CSN6B_ARATH
gi|220977675|gb|EED96001.1|	443	12317	54.3	22	22	4	4	U6 snRNA-associated Sm-like protein LSm5 OS=Schizosaccharomyces pombe (strain 972 / ATCC 24843) GN=lsm5 PE=1 SV=2	5e-17	sp|O42978|LSM5_SCHPO	GO:0005732//small nucleolar ribonucleoprotein complex;GO:0005634//nucleus
gi|220974651|gb|EED92980.1|	338	29951	28.8	16	16	5	5	-	-	-
gi|220972845|gb|EED91176.1|	36	82213	3.9	2	2	2	2	CTP synthase 1 OS=Mus musculus GN=Ctps1 PE=1 SV=2	6e-158	sp|P70698|PYRG1_MOUSE	-
gi|220972141|gb|EED90474.1|	21	56331	2	1	1	1	1	-	-	-
gi|220968878|gb|EED87222.1|	399	47639	28.8	10	10	7	7	-	-	-
gi|220970834|gb|EED89170.1|	51	44976	7.8	3	3	2	2	E3 ubiquitin-protein ligase NEDD4-like OS=Mus musculus GN=Nedd4l PE=1 SV=2	3e-75	sp|Q8CFI0|NED4L_MOUSE	GO:0005622//intracellular
gi|220973740|gb|EED92070.1|	63	161142	2.8	3	3	3	3	-	-	-
gi|220970673|gb|EED89010.1|	39	110310	2.5	2	2	2	2	-	-	-
gi|220976550|gb|EED94877.1|	43	14470	11.3	1	1	1	1	-	-	-
gi|220974063|gb|EED92393.1|	158	179288	2.4	5	5	2	2	-	-	-
gi|220967742|gb|EED86124.1|	126	16081	15.7	2	2	1	1	Probable mitochondrial import inner membrane translocase subunit Tim17 1 OS=Drosophila melanogaster GN=Tim17b1 PE=2 SV=2	1e-30	sp|Q9VNA0|TI17A_DROME	GO:0016021//integral to membrane;GO:0005744//mitochondrial inner membrane presequence translocase complex;GO:0005741//mitochondrial outer membrane
gi|220974568|gb|EED92897.1|	81	107128	2.7	2	2	2	2	Protein ASPARTIC PROTEASE IN GUARD CELL 1 OS=Arabidopsis thaliana GN=ASPG1 PE=1 SV=1	4e-06	sp|Q9LS40|ASPG1_ARATH	-
gi|220974364|gb|EED92693.1|	667	55880	14.8	24	24	6	6	Periaxin OS=Homo sapiens GN=PRX PE=1 SV=2	1e-06	sp|Q9BXM0|PRAX_HUMAN
gi|220972183|gb|EED90516.1|	563	260336	10.1	23	23	16	16	Transcription factor GTE10 OS=Arabidopsis thaliana GN=GTE10 PE=1 SV=2	1e-08	sp|Q9FGW9|GTE10_ARATH
gi|220977987|gb|EED96313.1|	33	157771	0.8	1	1	1	1	Pyruvate-flavodoxin oxidoreductase (Fragment) OS=Anabaena sp. (strain PCC 7119) GN=nifJ PE=3 SV=1	2e-101	sp|Q9APC2|NIFJ_ANASO	-
gi|220969662|gb|EED88002.1|	15	91552	1	1	1	1	1	Catalase-peroxidase OS=Marinomonas sp. (strain MWYL1) GN=katG PE=3 SV=1	0	sp|A6VVN4|KATG_MARMS	-
gi|220970885|gb|EED89221.1|	114	79007	8.9	5	5	4	4	AP-3 complex subunit delta-1 OS=Mus musculus GN=Ap3d1 PE=1 SV=1	7e-131	sp|O54774|AP3D1_MOUSE	GO:0030117//membrane coat
gi|220976433|gb|EED94760.1|	83	61256	8.8	5	5	4	4	Zeaxanthin epoxidase, chloroplastic OS=Arabidopsis thaliana GN=ZEP PE=1 SV=1	3e-61	sp|Q9FGC7|ZEP_ARATH	-
gi|220975592|gb|EED93920.1|	169	38178	17.3	5	5	3	3	Calcium-binding mitochondrial carrier protein OS=Dictyostelium discoideum GN=mcfO PE=3 SV=1	3e-08	sp|Q54RB9|CMC_DICDI	GO:0016021//integral to membrane
gi|209586082|gb|ACI64767.1|	82	34012	8.4	3	3	2	2	Protein CbbY OS=Rhodobacter capsulatus GN=cbbY PE=3 SV=1	1e-38	sp|O33513|CBBY_RHOCA	GO:0009941//chloroplast envelope;GO:0009570//chloroplast stroma
gi|209583523|gb|ACI64209.1|	30	108877	1	3	3	1	1	-	-	-	GO:0005634//nucleus
gi|220971715|gb|EED90049.1|	58	43677	8.8	2	2	2	2	-	-	-
gi|220969917|gb|EED88256.1|	830	98969	33.1	36	36	18	18	3-isopropylmalate dehydratase large subunit OS=Granulibacter bethesdensis (strain ATCC BAA-1260 / CGDNIH1) GN=leuC PE=3 SV=1	8e-163	sp|Q0BRH4|LEUC_GRABC	GO:0009316//3-isopropylmalate dehydratase complex
gi|220970516|gb|EED88853.1|	70	35554	10.5	2	2	2	2	-	-	-	-
gi|220973498|gb|EED91828.1|	42	97286	1.1	2	2	1	1	Cullin-4 OS=Arabidopsis thaliana GN=CUL4 PE=1 SV=1	1e-106	sp|Q8LGH4|CUL4_ARATH	GO:0031461//cullin-RING ubiquitin ligase complex
gi|220968183|gb|EED86533.1|	31	87445	2.1	1	1	1	1	-	-	-
gi|220974083|gb|EED92413.1|	24	36462	3.6	1	1	1	1	Cytochrome b561 OS=Ovis aries GN=CYB561 PE=2 SV=1	1e-08	sp|Q95204|CY561_SHEEP	GO:0016021//integral to membrane
gi|220974307|gb|EED92637.1|	104	403759	1.6	5	2	4	2	Rho GTPase-activating protein gacC OS=Dictyostelium discoideum GN=gacC PE=3 SV=1	2e-08	sp|Q54PG5|GACC_DICDI	-
gi|220973306|gb|EED91637.1|	57	65397	5.6	2	2	2	2	E4 ubiquitin-protein ligase UFD2 OS=Saccharomyces cerevisiae (strain ATCC 204508 / S288c) GN=UFD2 PE=1 SV=3	2e-40	sp|P54860|UFD2_YEAST	GO:0000151//ubiquitin ligase complex
gi|209586343|gb|ACI65028.1|	29	46740	4.3	2	2	2	2	Malate dehydrogenase (Fragment) OS=Stenotrophomonas maltophilia GN=mdh PE=1 SV=2	1e-22	sp|P80541|MDH_STEMA	GO:0005829//cytosol;GO:0009506//plasmodesma;GO:0005774//vacuolar membrane;GO:0009570//chloroplast stroma;GO:0005794//Golgi apparatus;GO:0005634//nucleus;GO:0005886//plasma membrane;GO:0048046//apoplast
gi|220972908|gb|EED91239.1|	220	45981	8.8	9	4	4	2	Phenylalanine--tRNA ligase, chloroplastic/mitochondrial OS=Arabidopsis thaliana GN=At3g58140 PE=1 SV=1	4e-98	sp|Q94K73|SYFM_ARATH	GO:0005739//mitochondrion;GO:0009570//chloroplast stroma;GO:0016020//membrane
gi|220968847|gb|EED87191.1|	123	45752	21.5	6	6	5	5	-	-	-
gi|220974372|gb|EED92701.1|	25	53850	4.3	2	2	2	2	-	-	-
gi|220969226|gb|EED87568.1|	376	18703	63.7	11	11	5	5	2-dehydro-3-deoxy-phosphogluconate aldolase OS=Pseudomonas aeruginosa (strain ATCC 15692 / PAO1 / 1C / PRS 101 / LMG 12228) GN=eda PE=3 SV=2	4e-15	sp|O68283|ALKD_PSEAE	-
gi|220970697|gb|EED89033.1|	95	39041	10.9	3	3	3	3	-	-	-
gi|220971522|gb|EED89856.1|	28	31961	4.2	1	1	1	1	Putative cation-transporting ATPase MJ1226 OS=Methanocaldococcus jannaschii (strain ATCC 43067 / DSM 2661 / JAL-1 / JCM 10045 / NBRC 100440) GN=MJ1226 PE=3 SV=1	2e-06	sp|Q58623|Y1226_METJA	-
gi|220977367|gb|EED95693.1|	194	22300	8.9	3	3	1	1	ATP-dependent protease subunit HslV OS=Rhizobium loti (strain MAFF303099) GN=hslV PE=3 SV=1	4e-54	sp|Q98CT8|HSLV_RHILO	GO:0009376//HslUV protease complex;GO:0005839//proteasome core complex
gi|220969401|gb|EED87742.1|	119	143826	6.4	6	6	5	5	Thioesterase superfamily member 4 OS=Homo sapiens GN=THEM4 PE=1 SV=1	2e-06	sp|Q5T1C6|THEM4_HUMAN
gi|220968959|gb|EED87303.1|	48	98103	3.1	2	2	2	2	Glucose-6-phosphate isomerase, cytosolic 2B (Fragment) OS=Clarkia lewisii GN=PGIC2-B PE=3 SV=1	7e-18	sp|P34797|G6PI3_CLALE	-
gi|220977193|gb|EED95520.1|	487	39810	31.1	25	25	8	8	LETM1 and EF-hand domain-containing protein 1, mitochondrial OS=Danio rerio GN=letm1 PE=2 SV=2	2e-62	sp|Q1LY46|LETM1_DANRE	GO:0005739//mitochondrion
gi|220977547|gb|EED95873.1|	48	68885	4	2	2	2	2	-	-	-
gi|220971218|gb|EED89553.1|	762	63106	19.1	34	3	8	1	-	-	-
gi|220971282|gb|EED89617.1|	390	63996	15.8	14	14	6	6	L-threonine dehydratase biosynthetic IlvA OS=Burkholderia multivorans (strain ATCC 17616 / 249) GN=ilvA PE=3 SV=1	7e-144	sp|P53607|ILVA_BURM1	-
gi|220976895|gb|EED95222.1|	81	57225	7	5	5	2	2	-	-	-
gi|220976131|gb|EED94459.1|	29	47170	7.1	2	2	2	2	-	-	-	-
gi|220977648|gb|EED95974.1|	74	35077	5.7	2	2	1	1	-	-	-	-
gi|74325199|ref|YP_316619.1|	932	54449	38.4	39	39	12	12	NADH-ubiquinone oxidoreductase 49 kDa subunit OS=Reclinomonas americana GN=NAD7 PE=3 SV=1	0	sp|O21270|NDUS2_RECAM	GO:0005886//plasma membrane;GO:0005739//mitochondrion
gi|220975004|gb|EED93333.1|	626	20755	49	27	27	7	7	40S ribosomal protein S16 OS=Lupinus polyphyllus GN=RPS16 PE=2 SV=1	3e-34	sp|P16149|RS16_LUPPO	GO:0030529//ribonucleoprotein complex
gi|220969447|gb|EED87788.1|	26	73418	3.1	2	2	2	2	-	-	-
gi|220970302|gb|EED88640.1|	43	29304	9.9	2	2	2	2	Alpha-ketoglutarate-dependent dioxygenase alkB homolog 2 OS=Homo sapiens GN=ALKBH2 PE=1 SV=1	1e-11	sp|Q6NS38|ALKB2_HUMAN	-
gi|220968968|gb|EED87312.1|	46	48793	8.8	3	3	3	3	Uncharacterized protein in tonB 3'region (Fragment) OS=Klebsiella pneumoniae PE=3 SV=1	4e-15	sp|P46382|YNIA_KLEPN	-
gi|220970115|gb|EED88453.1|	31	63969	6.4	2	2	2	2	Betaine aldehyde dehydrogenase OS=Rhizobium loti (strain MAFF303099) GN=betB PE=3 SV=1	1e-126	sp|Q985M6|BETB_RHILO	-
gi|220977482|gb|EED95808.1|	22	97131	1.2	1	1	1	1	Myosin-J heavy chain OS=Dictyostelium discoideum GN=myoJ PE=4 SV=2	1e-123	sp|P54697|MYOJ_DICDI	GO:0016459//myosin complex
gi|220973339|gb|EED91670.1|	67	48378	7.3	2	2	2	2	Adenylyltransferase and sulfurtransferase UBA4 OS=Vanderwaltozyma polyspora (strain ATCC 22028 / DSM 70294) GN=UBA4 PE=3 SV=1	4e-42	sp|A7THV5|UBA4_VANPO	-
gi|220972615|gb|EED90947.1|	634	16735	41.8	22	22	5	5	60S ribosomal protein L30 OS=Gallus gallus GN=RPL30 PE=3 SV=2	3e-36	sp|P67883|RL30_CHICK	GO:0022625//cytosolic large ribosomal subunit
gi|220969094|gb|EED87436.1|	42	128355	1	1	1	1	1	Elongator complex protein 2 OS=Arabidopsis thaliana GN=ELP2 PE=1 SV=1	5e-60	sp|F4I1S7|ELP2_ARATH	-
gi|209586260|gb|ACI64945.1|	7977	59173	69.4	236	196	26	23	Phosphoglycerate kinase 2, chloroplastic OS=Arabidopsis thaliana GN=At1g56190 PE=1 SV=3	6e-142	sp|P50318|PGKH2_ARATH	GO:0071944//cell periphery;GO:0016020//membrane;GO:0005829//cytosol;GO:0009570//chloroplast stroma;GO:0009579//thylakoid;GO:0009526//plastid envelope;GO:0005739//mitochondrion
gi|220967767|gb|EED86144.1|	1867	10522	60.5	62	62	5	5	Photosystem I iron-sulfur center OS=Skeletonema costatum GN=psaC PE=3 SV=3	2e-41	sp|O96804|PSAC_SKECO	GO:0009522//photosystem I;GO:0009535//chloroplast thylakoid membrane
gi|220976302|gb|EED94629.1|	708	143418	17.9	34	34	18	18	Patched domain-containing protein 2 OS=Homo sapiens GN=PTCHD2 PE=2 SV=2	1e-11	sp|Q9P2K9|PTHD2_HUMAN	GO:0016021//integral to membrane
gi|220978368|gb|EED96694.1|	20	42317	2.5	1	1	1	1	-	-	-
gi|220976992|gb|EED95319.1|	49	67981	7.3	3	3	3	3	Cytosolic purine 5'-nucleotidase OS=Mus musculus GN=Nt5c2 PE=1 SV=2	2e-53	sp|Q3V1L4|5NTC_MOUSE
gi|220976868|gb|EED95195.1|	37	33626	4.7	1	1	1	1	Uncharacterized oxidoreductase TM_0325 OS=Thermotoga maritima (strain ATCC 43589 / MSB8 / DSM 3109 / JCM 10099) GN=TM_0325 PE=3 SV=1	2e-08	sp|Q9WYG0|Y325_THEMA	-
gi|220977075|gb|EED95402.1|	160	23508	15.5	4	4	2	2	Putative protein phosphatase 2C 22 OS=Oryza sativa subsp. japonica GN=Os02g0607500 PE=3 SV=2	2e-07	sp|A3A8W6|P2C22_ORYSJ	-
gi|220969598|gb|EED87938.1|	30	40013	4.8	1	1	1	1	DEAD-box ATP-dependent RNA helicase 31 OS=Arabidopsis thaliana GN=RH31 PE=2 SV=2	2e-56	sp|Q9FFQ1|RH31_ARATH	-
gi|220974243|gb|EED92573.1|	187	110101	12.5	7	7	7	7	-	-	-	-
gi|220972862|gb|EED91193.1|	24	132233	1.1	1	1	1	1	-	-	-	-
gi|209585863|gb|ACI64548.1|	100	22016	18.7	2	2	2	2	-	-	-
gi|220968383|gb|EED86731.1|	148	36763	26.2	7	7	6	6	Nucleoporin seh1-A OS=Xenopus laevis GN=seh1l-a PE=2 SV=1	2e-56	sp|Q4FZW5|SEH1A_XENLA	GO:0044424//intracellular part
gi|220971299|gb|EED89634.1|	36	81440	3.6	2	2	2	2	ADP,ATP carrier protein 1 OS=Chlamydia trachomatis (strain D/UW-3/Cx) GN=tlcA PE=3 SV=1	9e-83	sp|O84068|TLC1_CHLTR	GO:0016021//integral to membrane;GO:0009507//chloroplast
gi|220972548|gb|EED90880.1|	186	43773	16.7	8	8	4	4	-	-	-
gi|220970605|gb|EED88942.1|	23	40793	4.9	1	1	1	1	Uncharacterized oxidoreductase At1g06690, chloroplastic OS=Arabidopsis thaliana GN=At1g06690 PE=1 SV=1	8e-64	sp|Q94A68|Y1669_ARATH	GO:0009507//chloroplast
gi|220974993|gb|EED93322.1|	31	38010	2.2	1	1	1	1	Prolyl 4-hydroxylase subunit alpha OS=Dictyostelium discoideum GN=phyA PE=1 SV=1	1e-09	sp|Q86KR9|P4HA_DICDI	-
gi|220970069|gb|EED88407.1|	14	101826	2.3	1	1	1	1	-	-	-
gi|220974390|gb|EED92719.1|	77	124809	3.6	5	5	3	3	-	-	-	GO:0005869//dynactin complex
gi|220969369|gb|EED87710.1|	170	13215	36.3	5	5	2	2	Cold shock domain-containing protein 3 OS=Arabidopsis thaliana GN=CSP3 PE=2 SV=1	1e-17	sp|Q94C69|CSP3_ARATH	GO:0005737//cytoplasm;GO:0005634//nucleus
gi|220971002|gb|EED89338.1|	229	307373	4.1	16	16	9	9	-	-	-
gi|220969147|gb|EED87489.1|	141	20377	17.2	2	2	2	2	Probable bifunctional P-450/NADPH-P450 reductase 1 OS=Bacillus subtilis (strain 168) GN=cypD PE=3 SV=1	9e-12	sp|O08394|CYPD_BACSU	-
gi|220968242|gb|EED86591.1|	84	18546	12.1	1	1	1	1	-	-	-
gi|220970984|gb|EED89320.1|	77	61972	2.7	2	2	1	1	-	-	-
gi|220967813|gb|EED86189.1|	368	20766	31.4	12	12	4	4	ATP synthase subunit b', chloroplastic OS=Thalassiosira pseudonana GN=atpG PE=3 SV=1	2e-82	sp|A0T0P1|ATPX_THAPS	GO:0016021//integral to membrane;GO:0005577//fibrinogen complex;GO:0045263//proton-transporting ATP synthase complex, coupling factor F(o);GO:0009535//chloroplast thylakoid membrane
gi|220975325|gb|EED93653.1|	322	100475	17.4	12	12	9	9	-	-	-
gi|317411656|sp|B8BYH3.1|GUF1_THAPS	342	91030	10.3	14	14	6	6	Translation factor GUF1 homolog, mitochondrial OS=Thalassiosira pseudonana GN=THAPSDRAFT_40001 PE=3 SV=1	0	sp|B8BYH3|GUF1_THAPS	GO:0009507//chloroplast;GO:0005886//plasma membrane
gi|220970425|gb|EED88762.1|	58	57040	4.7	2	2	2	2	-	-	-	-
gi|220973852|gb|EED92182.1|	258	97793	6.5	9	9	4	4	-	-	-
gi|220970169|gb|EED88507.1|	61	63803	4.9	2	2	2	2	-	-	-
gi|220970378|gb|EED88715.1|	40	67951	4.7	3	3	3	3	-	-	-
gi|220976572|gb|EED94899.1|	27	18099	6.4	1	1	1	1	SelT-like protein OS=Arabidopsis thaliana GN=At3g47300 PE=2 SV=2	2e-08	sp|Q9STZ2|SELT_ARATH	GO:0044464//cell part
gi|220976358|gb|EED94685.1|	321	38910	31.2	10	10	7	7	Ubiquinone/menaquinone biosynthesis methyltransferase ubiE OS=Dinoroseobacter shibae (strain DFL 12) GN=ubiE PE=3 SV=1	2e-08	sp|A8LNK7|UBIE_DINSH	-
gi|220968896|gb|EED87240.1|	76	35938	9	2	2	2	2	Inositol-phosphate phosphatase OS=Arabidopsis thaliana GN=VTC4 PE=1 SV=1	2e-38	sp|Q9M8S8|VTC4_ARATH	GO:0005829//cytosol;GO:0005886//plasma membrane
gi|220969372|gb|EED87713.1|	43	22523	10.7	1	1	1	1	Calmodulin-like protein 11 OS=Arabidopsis thaliana GN=CML11 PE=2 SV=1	6e-06	sp|Q9LIK5|CML11_ARATH	-
gi|220976278|gb|EED94605.1|	165	50591	16.3	5	5	5	5	Probable cysteine desulfurase, mitochondrial OS=Drosophila melanogaster GN=CG12264 PE=2 SV=1	2e-159	sp|Q9VKD3|NFS1_DROME	-
gi|220977268|gb|EED95594.1|	740	142962	19.3	25	25	15	15	Phosphoribosylformylglycinamidine cyclo-ligase OS=Agrobacterium vitis (strain S4 / ATCC BAA-846) GN=purM PE=3 SV=1	2e-90	sp|B9JUY3|PUR5_AGRVS	GO:0005737//cytoplasm
gi|220971967|gb|EED90300.1|	78	40848	9.4	2	2	2	2	Cold shock domain-containing protein E1 OS=Rattus norvegicus GN=Csde1 PE=2 SV=1	9e-08	sp|P18395|CSDE1_RAT	-
gi|220968113|gb|EED86464.1|	141	24983	14.5	2	2	2	2	-	-	-
gi|220968982|gb|EED87326.1|	28	31040	3.9	1	1	1	1	-	-	-
gi|220974567|gb|EED92896.1|	125	81538	7	6	6	4	4	-	-	-
gi|220974276|gb|EED92606.1|	39	64510	2.7	1	1	1	1	-	-	-
gi|220970859|gb|EED89195.1|	753	81825	13	31	31	8	8	Transmembrane 9 superfamily member 2 OS=Mus musculus GN=Tm9sf2 PE=2 SV=1	2e-136	sp|P58021|TM9S2_MOUSE	GO:0044464//cell part;GO:0016021//integral to membrane
gi|220973894|gb|EED92224.1|	353	36459	17.1	15	15	6	6	Dehydrogenase/reductase SDR family member 12 OS=Homo sapiens GN=DHRS12 PE=2 SV=2	7e-06	sp|A0PJE2|DHR12_HUMAN	-
gi|220976890|gb|EED95217.1|	81	24451	14.4	4	4	2	2	ATP-dependent Clp protease adapter protein ClpS OS=Synechococcus sp. (strain CC9902) GN=clpS PE=3 SV=1	6e-09	sp|Q3AUR5|CLPS_SYNS9	-
gi|220977960|gb|EED96286.1|	33	55851	3.6	1	1	1	1	-	-	-
gi|125987749|sp|A0T0X9.1|RR3_THAPS	199	28696	17.8	7	7	4	4	30S ribosomal protein S3, chloroplastic OS=Thalassiosira pseudonana GN=rps3 PE=3 SV=1	4e-114	sp|A0T0X9|RR3_THAPS	GO:0015935//small ribosomal subunit;GO:0009507//chloroplast;GO:0005739//mitochondrion
gi|220971398|gb|EED89733.1|	37	50560	8.6	4	4	3	3	Putative NAD(P)H nitroreductase yfhC OS=Bacillus subtilis (strain 168) GN=yfhC PE=3 SV=1	4e-13	sp|O31571|YFHC_BACSU	-
gi|220975328|gb|EED93656.1|	70	15796	7	8	8	1	1	-	-	-	GO:0005740//mitochondrial envelope
gi|220969165|gb|EED87507.1|	139	114463	7.2	6	6	4	4	-	-	-	-
gi|220978108|gb|EED96434.1|	26	50496	2.6	1	1	1	1	-	-	-
gi|220971921|gb|EED90254.1|	33	52751	3.2	1	1	1	1	RNA polymerase II transcription factor B subunit 4 OS=Debaryomyces hansenii (strain ATCC 36239 / CBS 767 / JCM 1990 / NBRC 0083 / IGC 2968) GN=TFB4 PE=3 SV=2	1e-15	sp|Q6BL86|TFB4_DEBHA	GO:0000439//core TFIIH complex
gi|220977125|gb|EED95452.1|	49	123927	1.4	1	1	1	1	-	-	-	GO:0005639//integral to nuclear inner membrane
gi|209585975|gb|ACI64660.1|	37	39919	6	1	1	1	1	Uncharacterized hydrolase YNR064C OS=Saccharomyces cerevisiae (strain ATCC 204508 / S288c) GN=YNR064C PE=2 SV=1	3e-06	sp|P53750|YN93_YEAST	GO:0009941//chloroplast envelope
gi|220973254|gb|EED91585.1|	47	57586	5.3	2	2	2	2	Transcription initiation factor TFIID subunit 12 OS=Schizosaccharomyces pombe (strain 972 / ATCC 24843) GN=taf12 PE=1 SV=1	2e-07	sp|O13722|TAF12_SCHPO	GO:0009536//plastid
gi|220977926|gb|EED96252.1|	2896	56810	48.5	90	3	18	3	Inositol 2-dehydrogenase OS=Rhizobium meliloti (strain 1021) GN=idhA PE=1 SV=2	1e-53	sp|O68965|MI2D_RHIME	-
gi|220973482|gb|EED91812.1|	357	42297	23.4	13	13	6	6	-	-	-
gi|220977011|gb|EED95338.1|	76	34645	5.3	1	1	1	1	Hydroxyacylglutathione hydrolase, mitochondrial OS=Bos taurus GN=HAGH PE=2 SV=3	2e-56	sp|Q3B7M2|GLO2_BOVIN	GO:0005829//cytosol
gi|209583472|gb|ACI64158.1|	277	67832	18.4	11	11	8	8	Probable aldehyde dehydrogenase OS=Linum usitatissimum GN=FIS1 PE=2 SV=1	1e-175	sp|Q40255|ALDH_LINUS	GO:0043231//intracellular membrane-bounded organelle;GO:0044444//cytoplasmic part
gi|209586190|gb|ACI64875.1|	32	134359	2.7	3	3	2	2	-	-	-
gi|220976469|gb|EED94796.1|	51	41813	6.5	2	2	1	1	Triose phosphate/phosphate translocator, chloroplastic OS=Flaveria trinervia GN=TPT PE=2 SV=1	5e-27	sp|P49132|TPT_FLATR	GO:0016021//integral to membrane
gi|220971343|gb|EED89678.1|	78	49137	7.3	2	2	2	2	-	-	-
gi|220971233|gb|EED89568.1|	106	301632	2	5	5	5	5	Serine/threonine-protein kinase mTOR OS=Rattus norvegicus GN=Mtor PE=1 SV=1	0	sp|P42346|MTOR_RAT	GO:0044424//intracellular part
gi|220976852|gb|EED95179.1|	25	40430	5.3	1	1	1	1	Mitochondrial substrate carrier family protein E OS=Dictyostelium discoideum GN=mcfE PE=3 SV=1	1e-46	sp|Q55E45|MCFE_DICDI	GO:0016021//integral to membrane
gi|220977915|gb|EED96241.1|	34	37060	3.9	1	1	1	1	Dual specificity tyrosine-phosphorylation-regulated kinase mbk-1 OS=Caenorhabditis elegans GN=mbk-1 PE=1 SV=1	3e-34	sp|Q8WQL7|MBK1_CAEEL	GO:0005886//plasma membrane;GO:0005829//cytosol
gi|220969142|gb|EED87484.1|	80	87122	1.6	3	3	1	1	5'-nucleotidase domain-containing protein 2 OS=Homo sapiens GN=NT5DC2 PE=1 SV=1	1e-59	sp|Q9H857|NT5D2_HUMAN
gi|220967841|gb|EED86214.1|	26	138880	0.7	1	1	1	1	-	-	-	GO:0005634//nucleus
gi|220970544|gb|EED88881.1|	71	60963	9.3	3	3	3	3	GTPase HflX OS=Flavobacterium psychrophilum (strain JIP02/86 / ATCC 49511) GN=hflX PE=3 SV=1	5e-68	sp|A6H294|HFLX_FLAPJ	GO:0009507//chloroplast
gi|220975221|gb|EED93550.1|	25	34721	2.8	1	1	1	1	Inner membrane protein alx OS=Escherichia coli (strain K12) GN=alx PE=1 SV=2	1e-46	sp|P42601|ALX_ECOLI	GO:0016021//integral to membrane
gi|220968024|gb|EED86382.1|	3042	18354	52.4	100	100	5	5	Chlorophyll a-b binding protein L1818, chloroplastic OS=Chlamydomonas moewusii GN=L1818 PE=2 SV=1	3e-13	sp|Q03965|L181_CHLMO	GO:0016020//membrane;GO:0009507//chloroplast
gi|220970488|gb|EED88825.1|	67	19123	8.6	2	2	1	1	Conserved oligomeric Golgi complex subunit 7 OS=Homo sapiens GN=COG7 PE=1 SV=1	1e-06	sp|P83436|COG7_HUMAN	GO:0044444//cytoplasmic part
gi|220974275|gb|EED92605.1|	20	63192	3.7	2	2	2	2	-	-	-
gi|220972957|gb|EED91288.1|	118	48940	9.2	3	3	3	3	Phosphopantetheine adenylyltransferase OS=Methanocaldococcus jannaschii (strain ATCC 43067 / DSM 2661 / JAL-1 / JCM 10045 / NBRC 100440) GN=coaD PE=3 SV=1	3e-11	sp|Q58436|COAD_METJA	-
gi|220975922|gb|EED94250.1|	91	47885	15.7	4	4	4	4	TPR repeat-containing thioredoxin TTL1 OS=Arabidopsis thaliana GN=TTL1 PE=1 SV=1	2e-06	sp|Q9MAH1|TTL1_ARATH	GO:0005829//cytosol
gi|220969900|gb|EED88239.1|	65	33777	4.5	1	1	1	1	Protein phosphatase 1G OS=Mus musculus GN=Ppm1g PE=2 SV=3	2e-08	sp|Q61074|PPM1G_MOUSE	GO:0008287//protein serine/threonine phosphatase complex
gi|220978090|gb|EED96416.1|	31	77288	3.7	1	1	1	1	15-cis-phytoene desaturase, chloroplastic/chromoplastic OS=Capsicum annuum GN=PDS PE=1 SV=1	1e-157	sp|P80093|PDS_CAPAN	GO:0009536//plastid
gi|220975957|gb|EED94285.1|	129	115746	3.5	4	4	3	3	SUN domain-containing protein 2 OS=Mus musculus GN=Sun2 PE=1 SV=3	5e-09	sp|Q8BJS4|SUN2_MOUSE
gi|220977520|gb|EED95846.1|	7086	47566	63.5	221	218	17	16	Glyceraldehyde-3-phosphate dehydrogenase, chloroplastic OS=Guillardia theta GN=GAPC1 PE=2 SV=1	1e-142	sp|O09452|G3PA_GUITH	-
gi|209586373|gb|ACI65058.1|	286	47496	16.1	9	9	4	4	Short-chain specific acyl-CoA dehydrogenase, mitochondrial OS=Rattus norvegicus GN=Acads PE=1 SV=2	8e-132	sp|P15651|ACADS_RAT	-
gi|220975078|gb|EED93407.1|	126	43120	20.1	8	8	4	4	NADH-cytochrome b5 reductase 1 OS=Homo sapiens GN=CYB5R1 PE=1 SV=1	4e-75	sp|Q9UHQ9|NB5R1_HUMAN	-
gi|220975699|gb|EED94027.1|	466	21482	52.2	18	18	5	5	Eukaryotic translation initiation factor 5A-3 OS=Solanum lycopersicum PE=2 SV=1	1e-27	sp|Q9AXQ4|IF5A3_SOLLC	-
gi|220973103|gb|EED91434.1|	27	52309	2.9	1	1	1	1	Sister chromatid cohesion protein pds5 OS=Schizosaccharomyces pombe (strain 972 / ATCC 24843) GN=pds5 PE=1 SV=1	3e-07	sp|Q9HFF5|PDS5_SCHPO
gi|220977148|gb|EED95475.1|	221	44779	15.4	10	10	5	5	CUGBP Elav-like family member 3 OS=Homo sapiens GN=CELF3 PE=1 SV=1	3e-26	sp|Q5SZQ8|CELF3_HUMAN	-
gi|220978031|gb|EED96357.1|	33	46502	4.9	1	1	1	1	Peter Pan-like protein OS=Arabidopsis thaliana GN=PPAN PE=1 SV=1	3e-57	sp|Q9ASU7|PPAN_ARATH
gi|220967823|gb|EED86197.1|	23	178043	0.8	1	1	1	1	Hybrid signal transduction histidine kinase G OS=Dictyostelium discoideum GN=dhkG PE=3 SV=1	2e-16	sp|Q54Q69|DHKG_DICDI
gi|220971704|gb|EED90038.1|	37	25973	11.4	1	1	1	1	Apurinic endonuclease-redox protein OS=Arabidopsis thaliana GN=ARP PE=2 SV=2	1e-41	sp|P45951|ARP_ARATH	GO:0042644//chloroplast nucleoid
gi|220971234|gb|EED89569.1|	2796	73719	49.3	86	4	17	2	-	-	-
gi|220971700|gb|EED90034.1|	256	52767	14.8	7	7	4	4	-	-	-	GO:0005737//cytoplasm
gi|220972574|gb|EED90906.1|	29	84021	4.2	2	2	2	2	E3 ubiquitin-protein ligase RKP OS=Arabidopsis thaliana GN=RKP PE=2 SV=2	5e-12	sp|Q9SIZ8|RKP_ARATH	-
gi|220976414|gb|EED94741.1|	53	186332	2.2	2	2	2	2	U3 small nucleolar RNA-associated protein 17 OS=Schizosaccharomyces pombe (strain 972 / ATCC 24843) GN=utp17 PE=2 SV=3	2e-06	sp|O13878|UTP17_SCHPO	GO:0009507//chloroplast
gi|220978080|gb|EED96406.1|	38	47708	2.8	1	1	1	1	-	-	-
gi|220973169|gb|EED91500.1|	72	109234	1.8	1	1	1	1	-	-	-
gi|220971079|gb|EED89414.1|	1007	19973	54.5	35	35	6	6	60S ribosomal protein L23 OS=Rattus norvegicus GN=Rpl23 PE=2 SV=1	4e-58	sp|P62832|RL23_RAT	GO:0005730//nucleolus;GO:0009507//chloroplast;GO:0022625//cytosolic large ribosomal subunit
gi|220974485|gb|EED92814.1|	138	38620	15.7	5	5	4	4	Uncharacterized mitochondrial carrier C12D12.05c OS=Schizosaccharomyces pombe (strain 972 / ATCC 24843) GN=SPBC12D12.05c PE=2 SV=2	2e-07	sp|O94502|YBT5_SCHPO	GO:0009536//plastid;GO:0016021//integral to membrane
gi|74325180|ref|YP_316600.1|	47	42731	4.8	1	1	1	1	30S ribosomal protein S4 B OS=Alkaliphilus metalliredigens (strain QYMF) GN=rpsD2 PE=3 SV=1	1e-06	sp|A6TSI5|RS4B_ALKMQ	GO:0015935//small ribosomal subunit;GO:0009507//chloroplast;GO:0005739//mitochondrion
gi|220977188|gb|EED95515.1|	111	129153	3.3	4	4	3	3	Transportin-3 OS=Homo sapiens GN=TNPO3 PE=1 SV=3	1e-37	sp|Q9Y5L0|TNPO3_HUMAN
gi|220972346|gb|EED90678.1|	23	39016	2.9	2	2	1	1	-	-	-
gi|220974696|gb|EED93025.1|	89	45489	4.4	2	2	2	2	Probable asparagine--tRNA ligase, mitochondrial OS=Homo sapiens GN=NARS2 PE=1 SV=3	2e-56	sp|Q96I59|SYNM_HUMAN	GO:0005737//cytoplasm
gi|220971799|gb|EED90133.1|	235	28898	19.1	11	11	4	4	Purine nucleoside phosphorylase OS=Bos taurus GN=PNP PE=1 SV=3	3e-55	sp|P55859|PNPH_BOVIN	-
gi|220978014|gb|EED96340.1|	54	22395	10.7	1	1	1	1	Protein grpE OS=Halobacterium salinarum (strain ATCC 700922 / JCM 11081 / NRC-1) GN=grpE PE=3 SV=1	1e-07	sp|Q9HRY0|GRPE_HALSA	-
gi|220968250|gb|EED86599.1|	27	32556	6.6	1	1	1	1	Meiotic nuclear division protein 1 homolog OS=Xenopus laevis GN=mnd1 PE=2 SV=1	2e-25	sp|Q5XGY9|MND1_XENLA	-
gi|220977991|gb|EED96317.1|	53	36269	5.4	1	1	1	1	Membrane steroid-binding protein 2 OS=Arabidopsis thaliana GN=MSBP2 PE=1 SV=1	2e-09	sp|Q9M2Z4|MSBP2_ARATH	GO:0005829//cytosol
gi|220973469|gb|EED91799.1|	161	25242	16.2	3	3	2	2	GTP-binding protein Rheb homolog OS=Drosophila melanogaster GN=Rheb PE=2 SV=1	6e-39	sp|Q9VND8|RHEB_DROME	GO:0016020//membrane
gi|220967808|gb|EED86184.1|	330	7991	21.2	15	15	1	1	Photosystem II reaction center protein H OS=Thalassiosira pseudonana GN=psbH PE=3 SV=1	9e-24	sp|A0T0P8|PSBH_THAPS	GO:0009523//photosystem II;GO:0016021//integral to membrane;GO:0009535//chloroplast thylakoid membrane
gi|220967790|gb|EED86166.1|	3308	38748	59.6	104	104	13	13	Protein cfxQ homolog OS=Odontella sinensis GN=cfxQ PE=3 SV=1	1e-144	sp|P49826|CFXQ_ODOSI	GO:0009507//chloroplast;GO:0005634//nucleus
gi|220972435|gb|EED90767.1|	312	29425	17.5	8	8	3	3	-	-	-
gi|220971317|gb|EED89652.1|	505	57177	22.9	20	20	8	8	NADH-cytochrome b5 reductase 1 OS=Cryptococcus neoformans var. neoformans serotype D (strain JEC21 / ATCC MYA-565) GN=CBR1 PE=3 SV=1	6e-06	sp|P0CP14|NCB5R_CRYNJ	-
gi|220969703|gb|EED88043.1|	33	143084	0.8	1	1	1	1	Importin-11 OS=Homo sapiens GN=IPO11 PE=1 SV=1	5e-18	sp|Q9UI26|IPO11_HUMAN	GO:0005622//intracellular
gi|220977157|gb|EED95484.1|	81	127780	8.7	6	6	6	6	Inositol hexakisphosphate and diphosphoinositol-pentakisphosphate kinase 1 OS=Homo sapiens GN=PPIP5K1 PE=1 SV=1	0	sp|Q6PFW1|VIP1_HUMAN	-
gi|220968903|gb|EED87247.1|	40	45504	5.3	1	1	1	1	Probable exosome complex exonuclease 2 OS=Methanopyrus kandleri (strain AV19 / DSM 6324 / JCM 9639 / NBRC 100938) GN=MK0380 PE=3 SV=1	9e-10	sp|Q8TYC2|ECX2_METKA
gi|209585897|gb|ACI64582.1|	318	50725	16.5	18	18	5	5	Probable monogalactosyldiacylglycerol synthase 1, chloroplastic OS=Oryza sativa subsp. japonica GN=MGD1 PE=2 SV=1	8e-64	sp|Q69QJ7|MGDG1_ORYSJ	GO:0009706//chloroplast inner membrane
gi|220977747|gb|EED96073.1|	41	106607	1.3	1	1	1	1	-	-	-
gi|220977000|gb|EED95327.1|	102	44391	14.9	4	4	3	3	Methionine aminopeptidase 1 OS=Bos taurus GN=METAP1 PE=2 SV=1	1e-90	sp|A6QLA4|AMPM1_BOVIN	-
gi|220971138|gb|EED89473.1|	61	41870	6.4	2	2	2	2	Beta-centractin OS=Homo sapiens GN=ACTR1B PE=1 SV=1	4e-30	sp|P42025|ACTY_HUMAN	-
gi|220972389|gb|EED90721.1|	484	113510	13.1	17	17	9	9	-	-	-
gi|209583430|gb|ACI64116.1|	249	10572	38.9	4	4	2	2	Protein transport protein Sec61 subunit gamma OS=Gryllotalpa orientalis GN=SEC61G PE=3 SV=1	4e-14	sp|Q7Z1B8|S61G1_GRYOR	GO:0005622//intracellular;GO:0016020//membrane
gi|220967714|gb|EED86099.1|	74	25926	12	2	2	2	2	Probable ATP-dependent RNA helicase DDX52 OS=Homo sapiens GN=DDX52 PE=1 SV=3	4e-46	sp|Q9Y2R4|DDX52_HUMAN	-
gi|220975110|gb|EED93439.1|	409	78404	14.8	21	21	7	7	Dihydroxy-acid dehydratase OS=Rhodopirellula baltica (strain SH1) GN=ilvD PE=3 SV=2	0	sp|Q7UJ69|ILVD_RHOBA	GO:0009507//chloroplast
gi|220977674|gb|EED96000.1|	336	16885	14.4	23	23	2	2	-	-	-
gi|220975635|gb|EED93963.1|	146	72075	9.3	5	5	4	4	-	-	-	-
gi|220974552|gb|EED92881.1|	76	159455	1.8	3	3	2	2	-	-	-
gi|220972830|gb|EED91161.1|	43	23588	7.2	1	1	1	1	Protein PEROXIN-4 OS=Arabidopsis thaliana GN=PEX4 PE=1 SV=1	4e-43	sp|Q8LGF7|PEX4_ARATH	-
gi|220974977|gb|EED93306.1|	392	25757	22	15	15	5	5	60S ribosomal protein L11 (Fragment) OS=Toxocara canis GN=RPL11 PE=2 SV=1	6e-44	sp|Q94793|RL11_TOXCA	GO:0005840//ribosome
gi|220971387|gb|EED89722.1|	204	45710	18.6	6	6	5	5	Ubiquitin carboxyl-terminal hydrolase 2 OS=Schizosaccharomyces pombe (strain 972 / ATCC 24843) GN=uch2 PE=1 SV=1	1e-50	sp|Q9UUB6|UBLH2_SCHPO	GO:0005622//intracellular
gi|220974280|gb|EED92610.1|	42	22178	6.2	1	1	1	1	Beta-1,4-N-acetylgalactosaminyltransferase bre-4 OS=Caenorhabditis elegans GN=bre-4 PE=1 SV=1	1e-27	sp|Q9GUM2|BRE4_CAEEL	-
gi|220972332|gb|EED90664.1|	43	35017	5.7	1	1	1	1	Pre-mRNA-splicing factor SPF27 OS=Danio rerio GN=bcas2 PE=2 SV=1	1e-05	sp|Q5RKQ0|SPF27_DANRE
gi|220968848|gb|EED87192.1|	136	48764	18.7	10	10	7	7	Transaldolase OS=Actinobacillus succinogenes (strain ATCC 55618 / 130Z) GN=tal PE=3 SV=1	2e-66	sp|A6VLW0|TAL_ACTSZ	-
gi|220974115|gb|EED92445.1|	40	42881	4.2	1	1	1	1	-	-	-	GO:0009654//oxygen evolving complex;GO:0019898//extrinsic to membrane
gi|220973315|gb|EED91646.1|	107	320497	4.8	11	8	9	8	Lysine-specific demethylase 5B-B OS=Danio rerio GN=kdm5bb PE=2 SV=2	5e-06	sp|Q6IQX0|KD5BB_DANRE	GO:0005634//nucleus
gi|220967993|gb|EED86354.1|	927	92858	27.3	32	32	12	12	-	-	-	-
gi|220977596|gb|EED95922.1|	129	142536	6.9	6	6	6	6	Isoleucine--tRNA ligase OS=Nostoc punctiforme (strain ATCC 29133 / PCC 73102) GN=ileS PE=3 SV=1	0	sp|B2IZP5|SYI_NOSP7	GO:0005737//cytoplasm
gi|220970829|gb|EED89165.1|	47	44677	3.6	1	1	1	1	DDB1- and CUL4-associated factor 7 homolog OS=Dictyostelium discoideum GN=wdr68 PE=3 SV=2	2e-115	sp|Q552R1|DCAF7_DICDI	-
gi|220977146|gb|EED95473.1|	78	37885	4.6	1	1	1	1	Stage 0 sporulation protein yaaT OS=Bacillus subtilis (strain 168) GN=yaaT PE=4 SV=1	3e-17	sp|P37541|YAAT_BACSU
gi|220970222|gb|EED88560.1|	41	20565	13.2	2	2	2	2	Nascent polypeptide-associated complex subunit alpha OS=Pongo abelii GN=NACA PE=2 SV=1	6e-08	sp|Q5R9I9|NACA_PONAB	GO:0022626//cytosolic ribosome
gi|220977613|gb|EED95939.1|	197	32057	19.1	9	9	4	4	Peptidyl-prolyl cis-trans isomerase A OS=Pseudomonas aeruginosa (strain ATCC 15692 / PAO1 / 1C / PRS 101 / LMG 12228) GN=ppiA PE=3 SV=2	2e-10	sp|Q59641|PPIA_PSEAE	-
gi|209585782|gb|ACI64467.1|	118	30267	12.4	4	4	2	2	Ribulose-phosphate 3-epimerase OS=Serratia marcescens GN=rpe PE=3 SV=1	3e-87	sp|P45455|RPE_SERMA	GO:0044435//plastid part;GO:0009507//chloroplast
gi|220972557|gb|EED90889.1|	70	40306	11.3	2	2	2	2	-	-	-
gi|125987541|sp|A0T0Y0.1|RK16_THAPS	232	19830	16.8	9	9	2	2	50S ribosomal protein L16, chloroplastic OS=Thalassiosira pseudonana GN=rpl16 PE=3 SV=1	2e-74	sp|A0T0Y0|RK16_THAPS	GO:0005840//ribosome;GO:0009507//chloroplast;GO:0005739//mitochondrion
gi|220968809|gb|EED87153.1|	125	90534	3.1	5	5	2	2	Uncharacterized aarF domain-containing protein kinase 2 OS=Homo sapiens GN=ADCK2 PE=2 SV=1	3e-17	sp|Q7Z695|ADCK2_HUMAN	-
gi|220968238|gb|EED86587.1|	41	39922	4.4	3	3	1	1	-	-	-
gi|220974405|gb|EED92734.1|	21	48105	3.1	1	1	1	1	Succinyl-diaminopimelate desuccinylase OS=Anaplasma marginale (strain Florida) GN=dapE PE=3 SV=2	2e-07	sp|B9KHC9|DAPE_ANAMF	GO:0005737//cytoplasm
gi|209586214|gb|ACI64899.1|	24	38043	4.5	1	1	1	1	-	-	-
gi|220975423|gb|EED93751.1|	34	97487	3.3	3	3	2	2	Helicase swr1 OS=Schizosaccharomyces pombe (strain 972 / ATCC 24843) GN=swr1 PE=2 SV=1	7e-45	sp|O13682|SWR1_SCHPO	GO:0005634//nucleus
gi|220977460|gb|EED95786.1|	2807	34958	72.4	72	72	12	12	Voltage-dependent anion-selective channel protein 2 OS=Meleagris gallopavo GN=VDAC2 PE=1 SV=1	3e-06	sp|P82013|VDAC2_MELGA	GO:0005741//mitochondrial outer membrane
gi|220978037|gb|EED96363.1|	151	68555	11.7	6	6	5	5	Amidophosphoribosyltransferase OS=Pseudomonas aeruginosa (strain ATCC 15692 / PAO1 / 1C / PRS 101 / LMG 12228) GN=purF PE=3 SV=3	9e-166	sp|Q51342|PUR1_PSEAE	-
gi|220974873|gb|EED93202.1|	26	157768	1.4	1	1	1	1	-	-	-
gi|209586235|gb|ACI64920.1|	64	23533	6.5	2	2	1	1	Ubiquitin-conjugating enzyme E2 J2 OS=Bos taurus GN=UBE2J2 PE=2 SV=1	2e-50	sp|Q2TA03|UB2J2_BOVIN	-
gi|220971598|gb|EED89932.1|	301	25695	44.1	11	11	6	6	Ras-related protein Rab-2 OS=Lymnaea stagnalis GN=RAB2 PE=2 SV=1	2e-87	sp|Q05975|RAB2_LYMST	GO:0005773//vacuole;GO:0005886//plasma membrane;GO:0009507//chloroplast
gi|220971904|gb|EED90237.1|	224	34398	9.4	8	8	2	2	-	-	-
gi|220971084|gb|EED89419.1|	42	33101	9.7	2	2	2	2	-	-	-
gi|220975361|gb|EED93689.1|	502	40310	38.3	15	15	7	7	Quinone oxidoreductase OS=Pseudomonas aeruginosa (strain ATCC 15692 / PAO1 / 1C / PRS 101 / LMG 12228) GN=qor PE=3 SV=2	2e-47	sp|P43903|QOR_PSEAE	-
gi|220977243|gb|EED95570.1|	36	43711	4.4	1	1	1	1	Mitotic checkpoint protein BUB3 OS=Pongo abelii GN=BUB3 PE=2 SV=1	6e-60	sp|Q5RB58|BUB3_PONAB
gi|220974113|gb|EED92443.1|	67	31482	5.2	1	1	1	1	ER membrane protein complex subunit 7 homolog OS=Arabidopsis thaliana GN=At4g32130 PE=1 SV=1	2e-07	sp|Q8VY97|Y4213_ARATH	-
gi|156600453|gb|ABU86411.1|	113	30337	20.6	4	4	3	3	-	-	-	-
gi|220967851|gb|EED86224.1|	52	315838	0.5	1	1	1	1	-	-	-
gi|220977612|gb|EED95938.1|	47	49833	6.2	2	2	2	2	Translation initiation factor eIF-2B subunit delta OS=Mus musculus GN=Eif2b4 PE=2 SV=2	3e-68	sp|Q61749|EI2BD_MOUSE	-
gi|220974028|gb|EED92358.1|	493	57924	14.7	17	17	5	5	Serine/threonine protein phosphatase 2A 59 kDa regulatory subunit B' eta isoform OS=Arabidopsis thaliana GN=B'ETA PE=2 SV=1	1e-111	sp|Q9LU89|2A5N_ARATH	GO:0043231//intracellular membrane-bounded organelle;GO:0044444//cytoplasmic part;GO:0000159//protein phosphatase type 2A complex
gi|209585866|gb|ACI64551.1|	128	55689	8	2	2	2	2	-	-	-
gi|220972310|gb|EED90642.1|	132	130561	7.2	8	8	5	5	-	-	-
gi|220974120|gb|EED92450.1|	21	252755	0.6	1	1	1	1	-	-	-	GO:0005634//nucleus
gi|220975164|gb|EED93493.1|	37	19629	7.5	1	1	1	1	Ubiquitin-conjugating enzyme E2 4 OS=Schizosaccharomyces pombe (strain 972 / ATCC 24843) GN=ubc4 PE=2 SV=1	2e-70	sp|P46595|UBC4_SCHPO	GO:0005737//cytoplasm
gi|220976633|gb|EED94960.1|	480	60297	22.5	25	25	9	9	Sulfhydryl oxidase 1 OS=Gallus gallus GN=QSOX1 PE=1 SV=1	4e-09	sp|Q8JGM4|QSOX1_CHICK	-
gi|220978091|gb|EED96417.1|	490	23053	31.1	9	9	3	3	Guanine deaminase OS=Bacillus subtilis (strain 168) GN=guaD PE=1 SV=1	4e-13	sp|O34598|GUAD_BACSU	GO:0044444//cytoplasmic part
gi|220978320|gb|EED96646.1|	131	80010	5.5	3	3	2	2	F-box-like/WD repeat-containing protein ebi OS=Drosophila melanogaster GN=ebi PE=1 SV=2	9e-13	sp|Q95RJ9|EBI_DROME
gi|220970837|gb|EED89173.1|	91	51369	10.3	6	4	4	2	-	-	-
gi|220969089|gb|EED87431.1|	55	43800	7.8	2	2	2	2	Casein kinase I isoform delta (Fragment) OS=Oryctolagus cuniculus GN=CSNK1D PE=1 SV=1	6e-34	sp|P81123|KC1D_RABIT	-
gi|118411103|ref|YP_874497.1|	1045	17829	59	42	16	6	2	Ribulose bisphosphate carboxylase small chain OS=Thalassiosira nordenskioeldii GN=rbcS PE=3 SV=1	1e-76	sp|O98948|RBS_THANO	GO:0009507//chloroplast
gi|220976109|gb|EED94437.1|	127	70142	7.5	5	5	3	3	-	-	-	GO:0005634//nucleus
gi|220967842|gb|EED86215.1|	277	34109	21.6	10	10	5	5	-	-	-	-
gi|220976061|gb|EED94389.1|	554	73537	20.8	24	24	9	9	-	-	-
gi|220976972|gb|EED95299.1|	298	38104	18.1	16	16	4	4	-	-	-	GO:0043231//intracellular membrane-bounded organelle
gi|220977465|gb|EED95791.1|	108	44745	7	3	3	2	2	CCR4-NOT transcription complex subunit 7 OS=Bos taurus GN=CNOT7 PE=2 SV=1	9e-81	sp|Q3ZC01|CNOT7_BOVIN	GO:0005634//nucleus
gi|220975821|gb|EED94149.1|	100	75971	6.6	5	5	3	3	Putative hydrolase yuaR OS=Escherichia coli (strain K12) GN=yuaR PE=3 SV=3	1e-14	sp|P34211|YUAR_ECOLI
gi|220978011|gb|EED96337.1|	162	93037	7.3	9	9	5	5	Electroneutral sodium bicarbonate exchanger 1 OS=Rattus norvegicus GN=Slc4a8 PE=1 SV=1	1e-23	sp|Q6RVG2|S4A8_RAT	GO:0016021//integral to membrane
gi|220978010|gb|EED96336.1|	25	87722	1.9	1	1	1	1	-	-	-	-
gi|220975123|gb|EED93452.1|	183	136897	9.6	14	14	9	9	Importin-7 OS=Homo sapiens GN=IPO7 PE=1 SV=1	4e-91	sp|O95373|IPO7_HUMAN	GO:0005622//intracellular
gi|220969820|gb|EED88159.1|	28	44514	5.8	1	1	1	1	Uncharacterized 45.4 kDa protein in thiaminase I 5'region OS=Paenibacillus thiaminolyticus PE=4 SV=1	7e-06	sp|P46351|YTH1_PANTH
gi|220970562|gb|EED88899.1|	161	9698	12.9	22	22	1	1	40S ribosomal protein S29 OS=Schizosaccharomyces pombe (strain 972 / ATCC 24843) GN=rps29 PE=2 SV=3	3e-11	sp|O74329|RS29_SCHPO	GO:0005840//ribosome
gi|220978204|gb|EED96530.1|	2074	72756	44.9	91	91	18	18	Bifunctional protein aas OS=Salmonella paratyphi B (strain ATCC BAA-1250 / SPB7) GN=aas PE=3 SV=1	4e-08	sp|A9N3H8|AAS_SALPB	-
gi|220976698|gb|EED95025.1|	23	185659	1	1	1	1	1	-	-	-
gi|220978381|gb|EED96707.1|	38	60091	3.9	1	1	1	1	3-hydroxybenzoate 6-hydroxylase 2 OS=Pseudomonas alcaligenes GN=hbzD PE=2 SV=1	5e-08	sp|Q0QFQ1|3HBH2_PSEAC	-
gi|209586026|gb|ACI64711.1|	214	27385	18.6	6	6	3	3	-	-	-
gi|220973345|gb|EED91676.1|	139	43342	11	3	3	2	2	Methionyl-tRNA formyltransferase OS=Xanthomonas campestris pv. campestris (strain 8004) GN=fmt PE=3 SV=1	3e-37	sp|Q4UQ15|FMT_XANC8	-
gi|220973434|gb|EED91765.1|	112	113224	5.4	4	4	3	3	Chitin synthase 4 OS=Magnaporthe oryzae (strain 70-15 / ATCC MYA-4617 / FGSC 8958) GN=CHS4 PE=3 SV=2	7e-107	sp|O13353|CHS4_MAGO7	-
gi|220976841|gb|EED95168.1|	459	33233	24.7	14	14	4	4	-	-	-
gi|220975989|gb|EED94317.1|	214	40508	13.5	6	6	3	3	Serine/threonine-protein phosphatase PP1-alpha OS=Caenorhabditis briggsae GN=gsp-1 PE=3 SV=1	3e-133	sp|Q61JR3|GLC7A_CAEBR	-
gi|125987639|sp|A0T0Z4.1|RPOA_THAPS	219	43461	18.5	6	6	4	4	DNA-directed RNA polymerase subunit alpha OS=Thalassiosira pseudonana GN=rpoA PE=3 SV=1	5e-168	sp|A0T0Z4|RPOA_THAPS	GO:0009507//chloroplast
gi|220974643|gb|EED92972.1|	17	62352	2	1	1	1	1	Chitinase-3-like protein 1 OS=Rattus norvegicus GN=Chi3l1 PE=2 SV=3	2e-22	sp|Q9WTV1|CH3L1_RAT	-
gi|220977124|gb|EED95451.1|	13	62151	3.5	1	1	1	1	-	-	-	-
gi|220972118|gb|EED90451.1|	48	46182	9.5	3	3	3	3	-	-	-	-
gi|220973724|gb|EED92054.1|	21	47083	2.2	1	1	1	1	-	-	-
gi|220970594|gb|EED88931.1|	27	49338	2.4	2	2	1	1		9e-43	sp|Q7XVB3|BASS1_ORYSJ	GO:0016020//membrane
gi|220969758|gb|EED88098.1|	49	41222	7.2	2	2	2	2	Metacaspase-1 OS=Ashbya gossypii (strain ATCC 10895 / CBS 109.51 / FGSC 9923 / NRRL Y-1056) GN=MCA1 PE=3 SV=1	2e-35	sp|Q75B43|MCA1_ASHGO	-
gi|220974105|gb|EED92435.1|	50	51440	12	3	3	3	3	-	-	-
gi|220970779|gb|EED89115.1|	62	38258	7.2	3	3	2	2	-	-	-
gi|209586352|gb|ACI65037.1|	223	128799	8.4	9	9	6	6	-	-	-
gi|220974728|gb|EED93057.1|	79	146543	3.8	4	4	3	3	Multidrug resistance-associated protein 5 OS=Mus musculus GN=Abcc5 PE=1 SV=2	0	sp|Q9R1X5|MRP5_MOUSE	GO:0016021//integral to membrane;GO:0000325//plant-type vacuole;GO:0005774//vacuolar membrane
gi|220974746|gb|EED93075.1|	208	77900	16	10	10	6	6	Pyruvate kinase (Fragment) OS=Thermococcus litoralis GN=pki PE=3 SV=1	4e-10	sp|Q56301|KPYK_THELI	-
gi|220974948|gb|EED93277.1|	27	28704	2.8	1	1	1	1	Poly(A) polymerase OS=Salmonella typhi GN=pcnB PE=3 SV=2	7e-09	sp|Q8Z9C3|PCNB_SALTI	GO:0005739//mitochondrion
gi|220975631|gb|EED93959.1|	46	70068	4.3	2	2	2	2	[Skp1-protein]-hydroxyproline N-acetylglucosaminyltransferase OS=Dictyostelium discoideum GN=gnt1 PE=1 SV=2	9e-17	sp|Q8T1C6|GNT1_DICDI
gi|209585723|gb|ACI64408.1|	37	31824	7.9	2	2	2	2	Superoxide dismutase [Fe] OS=Synechocystis sp. (strain PCC 6803 / Kazusa) GN=sodB PE=1 SV=3	3e-44	sp|P77968|SODF_SYNY3	GO:0043231//intracellular membrane-bounded organelle;GO:0044444//cytoplasmic part
gi|220978083|gb|EED96409.1|	145	17237	33.9	5	5	3	3	30S ribosomal protein S9 OS=Rhodospirillum rubrum (strain ATCC 11170 / NCIB 8255) GN=rpsI PE=3 SV=1	1e-26	sp|Q2RSE4|RS9_RHORT	GO:0005840//ribosome;GO:0005739//mitochondrion
gi|220973351|gb|EED91682.1|	152	37144	8.6	5	5	2	2	Probable cytokinin riboside 5'-monophosphate phosphoribohydrolase LOG4 OS=Oryza sativa subsp. japonica GN=LOGL4 PE=3 SV=1	6e-12	sp|Q851C7|LOGL4_ORYSJ
gi|118411156|ref|YP_874550.1|	334	65908	14.4	16	16	6	6	Uncharacterized protein ycf90 OS=Odontella sinensis GN=ycf90 PE=3 SV=1	5e-52	sp|P49833|YCF90_ODOSI	GO:0009507//chloroplast
gi|220973823|gb|EED92153.1|	44	41849	5.3	3	3	2	2	Uncharacterized abhydrolase domain-containing protein DDB_G0269086 OS=Dictyostelium discoideum GN=DDB_G0269086 PE=1 SV=2	9e-12	sp|Q55EQ3|Y9086_DICDI
gi|220973353|gb|EED91684.1|	112	38657	9.4	4	4	2	2	-	-	-	GO:0016020//membrane;GO:0009507//chloroplast
gi|220972607|gb|EED90939.1|	29	47903	2.6	1	1	1	1	UPF0394 membrane protein PD_1892 OS=Xylella fastidiosa (strain Temecula1 / ATCC 700964) GN=PD_1892 PE=3 SV=1	4e-08	sp|Q87AD4|Y1892_XYLFT
gi|220971852|gb|EED90185.1|	35	41181	7.8	2	2	2	2	-	-	-
gi|220969244|gb|EED87585.1|	33	58116	4	2	2	2	2	-	-	-	-
gi|220970330|gb|EED88668.1|	31	119173	1.5	1	1	1	1	-	-	-
gi|220973987|gb|EED92317.1|	125	49219	22.9	8	8	5	5	-	-	-
gi|220973427|gb|EED91758.1|	106	73596	5.9	3	3	3	3	-	-	-	-
gi|220970650|gb|EED88987.1|	177	47545	14.8	7	7	4	4	Annexin A13 OS=Mus musculus GN=Anxa13 PE=2 SV=3	3e-31	sp|Q99JG3|ANX13_MOUSE	-
gi|220969137|gb|EED87479.1|	27	30506	3.1	1	1	1	1	2,3-bisphosphoglycerate-dependent phosphoglycerate mutase OS=Chlorobium limicola (strain DSM 245 / NBRC 103803) GN=gpmA PE=3 SV=1	4e-60	sp|B3EFK8|GPMA_CHLL2	-
gi|220970939|gb|EED89275.1|	223	24589	34.3	8	8	5	5	-	-	-
gi|220967771|gb|EED86147.1|	507	10420	46.4	20	20	4	4	Cytochrome b559 subunit alpha OS=Thalassiosira pseudonana GN=psbE PE=3 SV=1	2e-43	sp|A0T0U2|PSBE_THAPS	GO:0009539//photosystem II reaction center;GO:0030096//plasma membrane-derived thylakoid photosystem II;GO:0016021//integral to membrane;GO:0009535//chloroplast thylakoid membrane
gi|220972903|gb|EED91234.1|	135	73327	4.5	13	4	3	2	Protein TSSC1 OS=Danio rerio GN=tssc1 PE=2 SV=1	1e-06	sp|Q5XJP1|TSSC1_DANRE
gi|220970935|gb|EED89271.1|	188	40976	4.3	5	5	1	1	Ribose-phosphate pyrophosphokinase OS=Bacillus caldolyticus GN=prs PE=3 SV=1	2e-53	sp|P42816|KPRS_BACCL	-
gi|220973253|gb|EED91584.1|	63	97578	3.8	2	2	2	2	Putative uncharacterized protein HI_0737 OS=Haemophilus influenzae (strain ATCC 51907 / DSM 11121 / KW20 / Rd) GN=HI_0737 PE=5 SV=1	3e-07	sp|O05031|Y737_HAEIN	-
gi|220975235|gb|EED93564.1|	75	176146	3.3	5	5	4	4	Uncharacterized oxidoreductase SSP1627 OS=Staphylococcus saprophyticus subsp. saprophyticus (strain ATCC 15305 / DSM 20229) GN=SSP1627 PE=3 SV=1	2e-42	sp|Q49WS9|Y1627_STAS1	-
gi|220968585|gb|EED86931.1|	137	35529	11.5	3	3	2	2	Proteasome subunit beta type-7-A OS=Arabidopsis thaliana GN=PBB1 PE=1 SV=2	3e-78	sp|O23710|PSB7A_ARATH	GO:0005737//cytoplasm;GO:0005839//proteasome core complex;GO:0005634//nucleus
gi|220976361|gb|EED94688.1|	41	50494	7.9	3	3	3	3	Probable tRNA threonylcarbamoyladenosine biosynthesis protein CG4933 OS=Drosophila melanogaster GN=CG4933 PE=2 SV=1	6e-116	sp|Q9VV41|OSGEP_DROME	GO:0005829//cytosol
gi|220972357|gb|EED90689.1|	20	66190	1.4	1	1	1	1	Heat shock factor protein HSF8 OS=Solanum peruvianum GN=HSF8 PE=2 SV=1	4e-07	sp|P41153|HSF8_SOLPE	GO:0005634//nucleus
gi|220972599|gb|EED90931.1|	42	62574	8.5	4	4	3	3	Violaxanthin de-epoxidase, chloroplastic OS=Arabidopsis thaliana GN=VDE1 PE=1 SV=1	2e-80	sp|Q39249|VDE_ARATH	GO:0009507//chloroplast
gi|220975924|gb|EED94252.1|	246	46445	16.4	9	9	4	4		1e-27	sp|Q41583|IF4G2_WHEAT	-
gi|220973511|gb|EED91841.1|	175	121261	6.5	7	7	5	5	Mitochondrial-processing peptidase subunit beta OS=Blastocladiella emersonii GN=MPP1 PE=3 SV=1	5e-07	sp|Q00302|MPPB_BLAEM	-
gi|220969640|gb|EED87980.1|	119	25070	9.5	6	6	2	2	-	-	-
gi|118411168|ref|YP_874562.1|	4084	23505	32.4	86	86	4	4	Photosystem I reaction center subunit III OS=Odontella sinensis GN=psaF PE=3 SV=1	2e-86	sp|P49483|PSAF_ODOSI	GO:0009538//photosystem I reaction center;GO:0016021//integral to membrane;GO:0009535//chloroplast thylakoid membrane
gi|220970504|gb|EED88841.1|	197	26758	13.3	10	10	2	2	Histone H1 OS=Zea mays PE=2 SV=2	2e-06	sp|P23444|H1_MAIZE	GO:0000786//nucleosome;GO:0005634//nucleus
gi|220970596|gb|EED88933.1|	106	27863	13.8	6	6	2	2	Putative ATP-dependent Clp protease proteolytic subunit-like OS=Synechocystis sp. (strain PCC 6803 / Kazusa) GN=clpR PE=3 SV=1	9e-56	sp|P74466|CLPR_SYNY3	GO:0009941//chloroplast envelope;GO:0033009//nucleomorph;GO:0009570//chloroplast stroma
gi|220974814|gb|EED93143.1|	75	63759	9.8	4	4	4	4	DEAD-box ATP-dependent RNA helicase 21 OS=Oryza sativa subsp. japonica GN=Os03g0708600 PE=2 SV=1	1e-118	sp|Q53RK8|RH21_ORYSJ	GO:0030529//ribonucleoprotein complex
gi|220968557|gb|EED86903.1|	129	31050	20.2	3	3	3	3	Probable nucleoredoxin 1-1 OS=Oryza sativa subsp. japonica GN=Os03g0405500 PE=2 SV=1	2e-22	sp|Q7Y0E8|NRX11_ORYSJ
gi|220970845|gb|EED89181.1|	72	34414	13	3	3	2	2	Ribosomal large subunit pseudouridine synthase E OS=Pseudomonas aeruginosa (strain ATCC 15692 / PAO1 / 1C / PRS 101 / LMG 12228) GN=rluE PE=3 SV=1	2e-17	sp|Q9HX48|RLUE_PSEAE	-
gi|220973007|gb|EED91338.1|	21	14383	7.1	1	1	1	1	Probable small nuclear ribonucleoprotein F OS=Arabidopsis thaliana GN=At4g30220 PE=2 SV=1	4e-25	sp|Q9SUM2|RUXF_ARATH	GO:0005730//nucleolus;GO:0030529//ribonucleoprotein complex
gi|220969726|gb|EED88066.1|	1289	87045	30.4	41	41	17	17	Tryptophan synthase beta chain 1 OS=Aquifex aeolicus (strain VF5) GN=trpB1 PE=3 SV=1	1e-144	sp|O66923|TRPB1_AQUAE	GO:0009507//chloroplast
gi|220970238|gb|EED88576.1|	206	113001	12.9	9	9	8	8	-	-	-
gi|220975605|gb|EED93933.1|	160	42609	14	6	6	4	4	-	-	-
gi|220967793|gb|EED86169.1|	27	20675	4.4	2	2	1	1	Cytochrome b6-f complex subunit 4 OS=Thalassiosira pseudonana GN=petD PE=3 SV=1	2e-88	sp|A0T0T7|PETD_THAPS	GO:0016021//integral to membrane;GO:0009535//chloroplast thylakoid membrane
gi|220970905|gb|EED89241.1|	912	60285	32.2	24	24	10	10	Cell division protein FtsZ OS=Synechocystis sp. (strain PCC 6803 / Kazusa) GN=ftsZ PE=1 SV=1	2e-91	sp|P73456|FTSZ_SYNY3	GO:0005874//microtubule;GO:0005737//cytoplasm
gi|220967795|gb|EED86171.1|	2578	18911	59.7	85	85	7	7	Photosystem I reaction center subunit II OS=Skeletonema costatum GN=psaD PE=3 SV=1	3e-68	sp|O96800|PSAD_SKECO	GO:0009538//photosystem I reaction center;GO:0009535//chloroplast thylakoid membrane
gi|220974077|gb|EED92407.1|	114	151223	3.6	3	3	3	3	-	-	-
gi|220974601|gb|EED92930.1|	47	287326	1.5	3	3	3	3	-	-	-	-
gi|220977862|gb|EED96188.1|	192	53739	15.7	10	10	7	7	2-acylglycerol O-acyltransferase 1 OS=Xenopus laevis GN=mogat1 PE=2 SV=1	1e-15	sp|Q3KPP4|MOGT1_XENLA	-
gi|209585804|gb|ACI64489.1|	82	59668	10.7	4	4	4	4	Uncharacterized aarF domain-containing protein kinase At1g71810, chloroplastic OS=Arabidopsis thaliana GN=At1g71810 PE=1 SV=1	3e-72	sp|Q94BU1|Y1181_ARATH	-
gi|220972471|gb|EED90803.1|	29	46998	2.1	1	1	1	1		6e-14	sp|Q9JYY8|RLMK_NEIMB	GO:0005886//plasma membrane
gi|220973029|gb|EED91360.1|	32	137302	0.9	1	1	1	1	Vacuolar protein sorting-associated protein 53 homolog OS=Gallus gallus GN=VPS53 PE=2 SV=1	2e-40	sp|Q5ZLD7|VPS53_CHICK
gi|220977198|gb|EED95525.1|	40	50645	2.9	1	1	1	1	-	-	-
gi|220968871|gb|EED87215.1|	255	79517	12.3	9	9	5	5	GTP-binding protein TypA/BipA homolog OS=Synechocystis sp. (strain PCC 6803 / Kazusa) GN=typA PE=3 SV=1	8e-164	sp|P72749|TYPA_SYNY3	GO:0009536//plastid
gi|220971656|gb|EED89990.1|	25	42935	3.1	1	1	1	1	probable cardiolipin-specific deacylase, mitochondrial OS=Schizosaccharomyces pombe (strain 972 / ATCC 24843) GN=SPAC6G10.03c PE=2 SV=1	2e-20	sp|O14249|CLD1_SCHPO	-
gi|220967810|gb|EED86186.1|	4283	61674	46.7	135	106	19	17	ATP synthase subunit alpha, chloroplastic OS=Thalassiosira pseudonana GN=atpA PE=3 SV=1	0	sp|A0T0P4|ATPA_THAPS	GO:0045261//proton-transporting ATP synthase complex, catalytic core F(1);GO:0009535//chloroplast thylakoid membrane;GO:0005886//plasma membrane
gi|220968860|gb|EED87204.1|	78	18032	12.1	5	5	2	2	Uncharacterized SufE-like protein slr1419 OS=Synechocystis sp. (strain PCC 6803 / Kazusa) GN=slr1419 PE=3 SV=1	8e-14	sp|P74523|Y1419_SYNY3
gi|167011880|sp|A0T0W2.1|PSBA_THAPS	4103	40452	22.8	136	136	8	8	Photosystem Q(B) protein OS=Thalassiosira pseudonana GN=psbA PE=3 SV=1	0	sp|A0T0W2|PSBA_THAPS	GO:0030076//light-harvesting complex;GO:0009523//photosystem II;GO:0033115//cyanelle thylakoid membrane;GO:0016021//integral to membrane;GO:0009535//chloroplast thylakoid membrane
gi|209586295|gb|ACI64980.1|	43	9028	16.9	2	2	1	1		1e-06	sp|Q9GRC0|MOS_ASTPE	-
gi|220970296|gb|EED88634.1|	91	32620	5.6	2	2	1	1	-	-	-
gi|220978271|gb|EED96597.1|	982	32748	40	30	23	6	5	ATP-dependent Clp protease proteolytic subunit 2 OS=Myxococcus xanthus GN=clpP2 PE=3 SV=1	3e-66	sp|Q9X5N0|CLPP2_MYXXA	GO:0009941//chloroplast envelope;GO:0009840//chloroplastic endopeptidase Clp complex;GO:0009534//chloroplast thylakoid
gi|220977258|gb|EED95584.1|	53	46564	3.2	1	1	1	1	-	-	-
gi|209585963|gb|ACI64648.1|	114	48469	17.6	8	8	6	6		2e-39	sp|Q9GV41|PGFS_TRYBB	-
gi|220976292|gb|EED94619.1|	356	51252	19.1	16	16	7	7	Uroporphyrinogen decarboxylase OS=Synechococcus sp. (strain ATCC 27264 / PCC 7002 / PR-6) GN=hemE PE=3 SV=1	5e-113	sp|B1XIF6|DCUP_SYNP2	GO:0009507//chloroplast
gi|220973400|gb|EED91731.1|	144	153454	5.6	8	8	6	6	-	-	-
gi|220970769|gb|EED89105.1|	219	24461	20.2	12	12	3	3	Probable NADH dehydrogenase [ubiquinone] 1 alpha subcomplex subunit 5 OS=Dictyostelium discoideum GN=ndufa5 PE=3 SV=1	4e-11	sp|Q559Z4|NDUA5_DICDI	GO:0005743//mitochondrial inner membrane
gi|220969791|gb|EED88131.1|	77	176535	1.8	4	4	2	2	Hydroxamate-type ferrichrome siderophore peptide synthetase OS=Schizosaccharomyces pombe (strain 972 / ATCC 24843) GN=sib1 PE=1 SV=1	2e-08	sp|Q9P7T1|SIB1_SCHPO	-
gi|220970671|gb|EED89008.1|	183	33637	28.2	8	8	4	4	Protein disulfide-isomerase 1 OS=Dictyostelium discoideum GN=pdi1 PE=1 SV=2	1e-21	sp|Q86IA3|PDI1_DICDI	-
gi|220975811|gb|EED94139.1|	176	41134	16.6	7	7	4	4	Serine/threonine-protein phosphatase PP1-gamma catalytic subunit OS=Mus musculus GN=Ppp1cc PE=1 SV=1	6e-152	sp|P63087|PP1G_MOUSE	-
gi|220976760|gb|EED95087.1|	111	262869	4.3	7	7	6	6	-	-	-
gi|209585817|gb|ACI64502.1|	41	78034	2.5	1	1	1	1	-	-	-
gi|220974521|gb|EED92850.1|	26	164515	1	1	1	1	1	-	-	-
gi|220973827|gb|EED92157.1|	212	27969	18.8	7	7	3	3	Prostamide/prostaglandin F synthase OS=Sus scrofa GN=FAM213B PE=1 SV=1	1e-06	sp|A9CQL8|PGFS_PIG
gi|220968193|gb|EED86543.1|	22	70872	1.9	1	1	1	1	-	-	-
gi|220973404|gb|EED91735.1|	39	36793	3.6	1	1	1	1	Ubiquitin-associated domain-containing protein 2 OS=Gallus gallus GN=UBAC2 PE=2 SV=1	9e-06	sp|Q5ZJQ8|UBAC2_CHICK
gi|220968858|gb|EED87202.1|	59	61043	3.6	1	1	1	1	DnaJ homolog dnj-20 OS=Caenorhabditis elegans GN=dnj-20 PE=2 SV=2	4e-15	sp|Q8MPX3|DNJ20_CAEEL	-
gi|220977143|gb|EED95470.1|	26	53169	2.9	1	1	1	1	Phosphoenolpyruvate/phosphate translocator 3, chloroplastic OS=Oryza sativa subsp. japonica GN=PPT3 PE=2 SV=1	4e-46	sp|Q5VQL3|PPT3_ORYSJ	GO:0016021//integral to membrane
gi|220977771|gb|EED96097.1|	19	41224	3.6	3	3	1	1	Sterol 24-C-methyltransferase OS=Debaryomyces hansenii (strain ATCC 36239 / CBS 767 / JCM 1990 / NBRC 0083 / IGC 2968) GN=ERG6 PE=3 SV=1	7e-07	sp|Q6BRB7|ERG6_DEBHA	-
gi|209586134|gb|ACI64819.1|	69	23810	7.4	2	2	1	1	-	-	-
gi|220971435|gb|EED89769.1|	59	133204	3.4	3	3	3	3	Protein lin-54 OS=Caenorhabditis elegans GN=lin-54 PE=1 SV=1	5e-20	sp|Q95QD7|LIN54_CAEEL
gi|220968315|gb|EED86663.1|	61	242830	0.7	1	1	1	1	-	-	-
gi|220970282|gb|EED88620.1|	75	64545	3.4	2	2	1	1	-	-	-
gi|220973364|gb|EED91695.1|	16	29972	3.8	1	1	1	1	Uridine kinase OS=Streptococcus uberis (strain ATCC BAA-854 / 0140J) GN=udk PE=3 SV=1	9e-36	sp|B9DSN2|URK_STRU0	GO:0009507//chloroplast;GO:0005829//cytosol
gi|220970936|gb|EED89272.1|	156	23509	21.9	6	6	4	4	-	-	-
gi|220973493|gb|EED91823.1|	50	14341	11.3	1	1	1	1	Cytochrome c6 OS=Cladophora glomerata GN=petJ PE=1 SV=1	2e-06	sp|P83391|CYC6_CLAGO	GO:0009579//thylakoid
gi|220968222|gb|EED86571.1|	57	71523	6.5	3	3	3	3	Imidazole glycerol phosphate synthase hisHF, chloroplastic OS=Arabidopsis thaliana GN=At4g26900 PE=1 SV=1	3e-170	sp|Q9SZ30|HIS5_ARATH	GO:0009570//chloroplast stroma
gi|220971147|gb|EED89482.1|	56	42249	16	3	3	3	3	-	-	-
gi|220969883|gb|EED88222.1|	23	78074	2	1	1	1	1	-	-	-
gi|220974399|gb|EED92728.1|	38	68198	2.3	1	1	1	1	GTP-binding protein cgp-1 OS=Caenorhabditis elegans GN=cgp-1 PE=2 SV=2	3e-71	sp|Q18905|CGP1_CAEEL	-
gi|220968631|gb|EED86977.1|	48	41597	9.2	3	3	3	3	-	-	-
gi|220973813|gb|EED92143.1|	24	70620	4.7	2	2	2	2	-	-	-
gi|220977398|gb|EED95724.1|	15	27353	4.4	1	1	1	1	Peptidyl-prolyl cis-trans isomerase FKBP19, chloroplastic OS=Arabidopsis thaliana GN=FKBP19 PE=1 SV=1	7e-10	sp|Q9LYR5|FKB19_ARATH	GO:0009535//chloroplast thylakoid membrane;GO:0009543//chloroplast thylakoid lumen
gi|220976973|gb|EED95300.1|	25	69239	4.8	2	2	2	2	Metacaspase-1A OS=Aspergillus oryzae (strain ATCC 42149 / RIB 40) GN=casA PE=3 SV=2	4e-38	sp|Q2UN81|MCA1A_ASPOR
gi|220970482|gb|EED88819.1|	246	31078	29.2	6	6	4	4	10 kDa chaperonin OS=Desulfovibrio vulgaris (strain Miyazaki F / DSM 19637) GN=groS PE=3 SV=1	7e-15	sp|B8DJC3|CH10_DESVM	GO:0009536//plastid
gi|220972312|gb|EED90644.1|	227	50072	17.6	15	15	7	7	GDP-mannose 3,5-epimerase OS=Arabidopsis thaliana GN=At5g28840 PE=1 SV=1	1e-115	sp|Q93VR3|GME_ARATH	GO:0005829//cytosol
gi|220969946|gb|EED88285.1|	65	40838	2.6	1	1	1	1	-	-	-
gi|220974298|gb|EED92628.1|	1421	109706	46	66	66	26	26	Aconitate hydratase 2 OS=Escherichia coli (strain K12) GN=acnB PE=1 SV=3	0	sp|P36683|ACON2_ECOLI	-
gi|220972901|gb|EED91232.1|	88	76868	4.7	2	2	2	2	DNA replication licensing factor mcm4-A OS=Xenopus laevis GN=mcm4-a PE=1 SV=1	2e-178	sp|Q5XK83|MCM4A_XENLA	GO:0005829//cytosol;GO:0005634//nucleus
gi|220973737|gb|EED92067.1|	579	27871	55.2	20	16	8	7	Ras-like GTP-binding protein YPT1 OS=Phytophthora infestans GN=YPT1 PE=3 SV=1	5e-92	sp|Q01890|YPT1_PHYIN	GO:0005773//vacuole;GO:0016023//cytoplasmic membrane-bounded vesicle;GO:0005886//plasma membrane
gi|220975971|gb|EED94299.1|	56	29484	12	2	2	2	2	SEC14 cytosolic factor OS=Candida glabrata (strain ATCC 2001 / CBS 138 / JCM 3761 / NBRC 0622 / NRRL Y-65) GN=SEC14 PE=3 SV=1	1e-17	sp|P53989|SEC14_CANGA	-
gi|220976807|gb|EED95134.1|	49	38329	6.7	2	2	2	2	Transcription initiation factor TFIID subunit 3 OS=Mus musculus GN=Taf3 PE=1 SV=2	7e-08	sp|Q5HZG4|TAF3_MOUSE	-
gi|220971786|gb|EED90120.1|	284	143952	11.6	19	19	11	11	Probable isoleucine--tRNA ligase, cytoplasmic OS=Dictyostelium discoideum GN=ileS PE=3 SV=1	0	sp|Q54YD4|SYIC_DICDI	GO:0005829//cytosol
gi|209585727|gb|ACI64412.1|	25	110504	1.1	1	1	1	1	Non-histone chromosomal protein 6 OS=Neurospora crassa (strain ATCC 24698 / 74-OR23-1A / CBS 708.71 / DSM 1257 / FGSC 987) GN=nhp-6 PE=3 SV=1	8e-06	sp|Q7S045|NHP6_NEUCR
gi|220970770|gb|EED89106.1|	64	112080	3.2	2	2	2	2	-	-	-
gi|220970134|gb|EED88472.1|	324	28378	17.7	11	7	3	2	-	-	-
gi|209586331|gb|ACI65016.1|	167	114104	8.8	7	7	6	6	Bifunctional aspartokinase/homoserine dehydrogenase 1, chloroplastic OS=Zea mays GN=AKHSDH1 PE=2 SV=1	3e-159	sp|P49079|AKH1_MAIZE	GO:0009570//chloroplast stroma
gi|220975580|gb|EED93908.1|	69	28371	11.4	2	2	2	2	-	-	-
gi|220972713|gb|EED91044.1|	24	46321	5.4	2	2	2	2	FAS-associated factor 2 OS=Xenopus tropicalis GN=faf2 PE=2 SV=1	1e-11	sp|Q28BP9|FAF2_XENTR
gi|220975596|gb|EED93924.1|	109	111143	4.2	4	4	3	3	-	-	-
gi|220970927|gb|EED89263.1|	78	18875	5.4	5	5	1	1	Centrin-3 OS=Mus musculus GN=Cetn3 PE=2 SV=1	4e-06	sp|O35648|CETN3_MOUSE	GO:0044424//intracellular part
gi|125987569|sp|A0T0V7.1|RK27_THAPS	71	13175	15.5	3	3	1	1	50S ribosomal protein L27, chloroplastic OS=Thalassiosira pseudonana GN=rpl27 PE=3 SV=1	4e-42	sp|A0T0V7|RK27_THAPS	GO:0005840//ribosome;GO:0033009//nucleomorph;GO:0009570//chloroplast stroma;GO:0009579//thylakoid
gi|220969837|gb|EED88176.1|	834	142044	15.3	26	26	13	13	ABC transporter G family member 18 OS=Dictyostelium discoideum GN=abcG18 PE=3 SV=1	1e-40	sp|Q8ST66|ABCGI_DICDI	GO:0043231//intracellular membrane-bounded organelle;GO:0044444//cytoplasmic part;GO:0016020//membrane
gi|220971998|gb|EED90331.1|	136	19016	30.7	5	4	4	3	Adenylate kinase OS=Synechococcus sp. (strain RCC307) GN=adk PE=3 SV=1	4e-19	sp|A5GVX9|KAD_SYNR3	-
gi|220971580|gb|EED89914.1|	133	521943	2.2	10	10	8	8	-	-	-	-
gi|220972918|gb|EED91249.1|	145	66415	9.2	6	6	3	3	-	-	-
gi|220977841|gb|EED96167.1|	368	35875	46.4	12	12	10	10	Proteasome subunit beta type-1 OS=Drosophila melanogaster GN=Pros26 PE=2 SV=2	2e-57	sp|P40304|PSB1_DROME	GO:0005829//cytosol;GO:0009507//chloroplast;GO:0005839//proteasome core complex;GO:0005634//nucleus;GO:0005886//plasma membrane;GO:0048046//apoplast
gi|220972485|gb|EED90817.1|	341	335562	4.7	16	16	9	9	Chaperone protein DnaJ OS=Synechococcus sp. (strain JA-3-3Ab) GN=dnaJ PE=3 SV=1	2e-08	sp|Q2JW78|DNAJ_SYNJA	-
gi|220976439|gb|EED94766.1|	451	16665	43	19	19	4	4	-	-	-	-
gi|220972595|gb|EED90927.1|	427	83954	25.5	21	21	13	13	Heat shock 70 kDa protein (Fragment) OS=Leishmania major GN=HSP70 PE=3 SV=1	0	sp|P14834|HSP70_LEIMA	-
gi|220973878|gb|EED92208.1|	19	93661	1.7	1	1	1	1	-	-	-
gi|220968776|gb|EED87120.1|	39	35051	9.3	3	3	2	2	Uncharacterized protein ZMO1242 OS=Zymomonas mobilis (strain ATCC 31821 / ZM4 / CP4) GN=ZMO1242 PE=4 SV=2	5e-57	sp|P30795|Y1242_ZYMMO	-
gi|220972288|gb|EED90620.1|	54	136976	1.6	2	2	2	2	-	-	-
gi|220970833|gb|EED89169.1|	242	58815	15.1	8	8	4	4	-	-	-
gi|220968592|gb|EED86938.1|	55	50881	2.1	1	1	1	1	Enhanced disease susceptibility 5 OS=Arabidopsis thaliana GN=EDS5 PE=2 SV=1	1e-19	sp|Q945F0|EDS5_ARATH	GO:0016020//membrane
gi|220970184|gb|EED88522.1|	60	54104	3.4	1	1	1	1	Adenosine deaminase OS=Xenopus tropicalis GN=ada PE=2 SV=1	2e-10	sp|Q63ZU0|ADA_XENTR	-
gi|220970042|gb|EED88380.1|	62	35616	12.2	2	2	2	2	Protein SEC13 homolog OS=Homo sapiens GN=SEC13 PE=1 SV=3	9e-62	sp|P55735|SEC13_HUMAN
gi|220976918|gb|EED95245.1|	337	19696	16.8	8	8	2	2	-	-	-	-
gi|220973882|gb|EED92212.1|	143	62051	13.9	6	6	5	5		2e-109	sp|Q9MA15|Y1796_ARATH	-
gi|220975158|gb|EED93487.1|	68	32741	7.2	2	2	2	2	FK506-binding protein 3 OS=Yarrowia lipolytica (strain CLIB 122 / E 150) GN=FPR3 PE=3 SV=1	2e-11	sp|Q6C4C9|FKBP3_YARLI	GO:0009536//plastid
gi|220975172|gb|EED93501.1|	341	65984	17.3	11	11	7	7	T-complex protein 1 subunit beta OS=Rattus norvegicus GN=Cct2 PE=1 SV=3	0	sp|Q5XIM9|TCPB_RAT	GO:0005737//cytoplasm;GO:0046658//anchored to plasma membrane;GO:0005618//cell wall
gi|220974888|gb|EED93217.1|	54	16898	12.5	1	1	1	1		1e-11	sp|Q01761|CSP7_STRC2	-
gi|220968358|gb|EED86706.1|	37	54460	2.6	1	1	1	1	Indole-3-acetate O-methyltransferase 1 OS=Oryza sativa subsp. japonica GN=IAMT1 PE=1 SV=1	1e-08	sp|Q0J998|IAMT1_ORYSJ	-
gi|220967876|gb|EED86246.1|	48	72151	3.4	2	1	2	1	-	-	-
gi|125987552|sp|A0T0Q2.1|RK20_THAPS	43	19214	10.3	1	1	1	1	50S ribosomal protein L20, chloroplastic OS=Thalassiosira pseudonana GN=rpl20 PE=3 SV=1	2e-61	sp|A0T0Q2|RK20_THAPS	GO:0005840//ribosome;GO:0009842//cyanelle;GO:0009507//chloroplast
gi|220977388|gb|EED95714.1|	60	54471	11.8	3	3	3	3	-	-	-
gi|220969879|gb|EED88218.1|	144	83034	4.5	8	8	2	2	Calcium-binding acidic-repeat protein OS=Euglena gracilis PE=2 SV=1	1e-08	sp|Q04732|ARP_EUGGR
gi|220969559|gb|EED87899.1|	100	20336	21.2	3	3	2	2	-	-	-
gi|220970682|gb|EED89019.1|	59	38027	8.3	2	2	2	2	AAA ATPase forming ring-shaped complexes OS=Corynebacterium jeikeium (strain K411) GN=arc PE=3 SV=1	3e-29	sp|Q4JVP5|ARC_CORJK	-
gi|125987632|sp|A0T0Y7.1|RK6_THAPS	71	26244	18.2	3	3	2	2	50S ribosomal protein L6, chloroplastic OS=Thalassiosira pseudonana GN=rpl6 PE=3 SV=1	5e-105	sp|A0T0Y7|RK6_THAPS	GO:0009941//chloroplast envelope;GO:0016020//membrane;GO:0005840//ribosome;GO:0009570//chloroplast stroma;GO:0005739//mitochondrion
gi|220970672|gb|EED89009.1|	229	24215	48.4	7	7	6	6	Probable tRNA pseudouridine synthase 1 OS=Homo sapiens GN=TRUB1 PE=1 SV=1	5e-37	sp|Q8WWH5|TRUB1_HUMAN	-
gi|220970600|gb|EED88937.1|	81	26710	22	3	2	3	2	Broad-range acid phosphatase DET1 OS=Saccharomyces cerevisiae (strain ATCC 204508 / S288c) GN=DET1 PE=1 SV=1	5e-27	sp|Q99288|DET1_YEAST	-
gi|74325173|ref|YP_316593.1|	29	67196	1.9	1	1	1	1	NADH-ubiquinone oxidoreductase chain 2 OS=Chondrus crispus GN=ND2 PE=3 SV=1	3e-44	sp|P48903|NU2M_CHOCR	GO:0005886//plasma membrane;GO:0005739//mitochondrion
gi|220971835|gb|EED90168.1|	46	76912	2.2	1	1	1	1	-	-	-
gi|220972318|gb|EED90650.1|	36	34832	10	2	2	2	2	S-adenosylmethionine mitochondrial carrier protein OS=Danio rerio GN=slc25a26 PE=2 SV=1	1e-50	sp|Q4V9P0|SAMC_DANRE	GO:0016021//integral to membrane;GO:0009507//chloroplast;GO:0031967//organelle envelope;GO:0005739//mitochondrion
gi|220969885|gb|EED88224.1|	107	102123	6.1	3	3	3	3	Putative ankyrin repeat protein L93 OS=Acanthamoeba polyphaga mimivirus GN=MIMI_L93 PE=4 SV=1	3e-07	sp|Q5UPG5|YL093_MIMIV	GO:0016021//integral to membrane
gi|220974778|gb|EED93107.1|	54	11656	16.7	2	2	2	2	Chaperone protein DnaJ OS=Desulfovibrio vulgaris (strain Hildenborough / ATCC 29579 / NCIMB 8303) GN=dnaJ PE=3 SV=1	5e-15	sp|Q725M6|DNAJ_DESVH	-
gi|220970156|gb|EED88494.1|	43	21353	10.8	1	1	1	1	-	-	-
gi|220977823|gb|EED96149.1|	55	59337	2.5	1	1	1	1	-	-	-
gi|220976546|gb|EED94873.1|	27	83535	2	1	1	1	1	-	-	-
gi|220974658|gb|EED92987.1|	230	23743	22.3	8	8	4	4	-	-	-
gi|220969481|gb|EED87822.1|	28	23166	6	1	1	1	1	RNA exonuclease 4 OS=Ustilago maydis (strain 521 / FGSC 9021) GN=REX4 PE=3 SV=1	9e-39	sp|Q4PER6|REXO4_USTMA	GO:0005622//intracellular
gi|220968312|gb|EED86660.1|	44	75775	5.9	3	3	3	3	-	-	-
gi|220974459|gb|EED92788.1|	74	30609	9.3	3	3	2	2	15-cis-zeta-carotene isomerase, chloroplastic OS=Arabidopsis thaliana GN=Z-ISO PE=1 SV=1	3e-70	sp|Q9SAC0|ZCIS_ARATH	GO:0009507//chloroplast;GO:0016020//membrane
gi|220973111|gb|EED91442.1|	132	65866	10.6	5	5	5	5	Uncharacterized aarF domain-containing protein kinase At5g05200, chloroplastic OS=Arabidopsis thaliana GN=At5g05200 PE=1 SV=1	6e-113	sp|Q9ASX5|Y5520_ARATH	GO:0010287//plastoglobule
gi|220975858|gb|EED94186.1|	38	77181	2.5	1	1	1	1	-	-	-
gi|220975127|gb|EED93456.1|	54	12722	14.7	1	1	1	1	Phototropin-1A OS=Oryza sativa subsp. japonica GN=PHOT1A PE=1 SV=2	2e-24	sp|Q2QYY8|PHT1A_ORYSJ	-
gi|209585753|gb|ACI64438.1|	68	45711	4	1	1	1	1	-	-	-
gi|220969811|gb|EED88151.1|	69	100956	1.5	1	1	1	1	-	-	-
gi|209583609|gb|ACI64295.1|	3647	23436	34.2	95	95	6	6	Fucoxanthin-chlorophyll a-c binding protein C, chloroplastic OS=Phaeodactylum tricornutum GN=FCPC PE=2 SV=1	7e-09	sp|Q08586|FCPC_PHATR	GO:0016020//membrane;GO:0009507//chloroplast
gi|220976171|gb|EED94499.1|	37	136139	1.4	1	1	1	1	-	-	-
gi|220970009|gb|EED88348.1|	36	21633	6.9	1	1	1	1	Peptidyl-prolyl cis-trans isomerase OS=Allium cepa GN=CYP PE=2 SV=1	8e-55	sp|P34887|CYPH_ALLCE	-
gi|220977677|gb|EED96003.1|	2370	55074	54.8	97	83	19	16	Tubulin beta-6 chain OS=Ectocarpus variabilis GN=TUBB6 PE=2 SV=1	0	sp|P30157|TBB6_ECTVR	GO:0005874//microtubule;GO:0005737//cytoplasm
gi|220971199|gb|EED89534.1|	90	181106	3.6	4	4	4	4	-	-	-	-
gi|220975447|gb|EED93775.1|	53	42361	3.8	3	3	1	1	Geranylgeranyl pyrophosphate synthase, chloroplastic OS=Catharanthus roseus GN=GGPS1 PE=3 SV=1	4e-89	sp|Q42698|GGPPS_CATRO	-
gi|220977800|gb|EED96126.1|	147	30319	33.8	8	8	5	5	Protein transport protein sec22 OS=Schizosaccharomyces pombe (strain 972 / ATCC 24843) GN=sec22 PE=2 SV=2	7e-39	sp|Q9Y7L0|SEC22_SCHPO	GO:0016021//integral to membrane
gi|220972535|gb|EED90867.1|	43	119061	1.8	2	2	1	1	-	-	-
gi|220974889|gb|EED93218.1|	73	93846	6.7	3	3	3	3	Polyribonucleotide nucleotidyltransferase OS=Protochlamydia amoebophila (strain UWE25) GN=pnp PE=3 SV=2	4e-179	sp|Q6MDI2|PNP_PARUW	GO:0009570//chloroplast stroma
gi|220977163|gb|EED95490.1|	169	147045	6.5	10	10	6	6	Transcription elongation factor SPT5 OS=Gallus gallus GN=SUPT5H PE=2 SV=1	6e-73	sp|Q5ZI08|SPT5H_CHICK	GO:0043229//intracellular organelle
gi|220972412|gb|EED90744.1|	33	27845	16.7	2	2	2	2	UPF0585 protein C16orf13 homolog OS=Bos taurus PE=2 SV=1	1e-27	sp|Q32KX8|CP013_BOVIN
gi|220968779|gb|EED87123.1|	231	204260	5.3	11	11	7	7	Cohesin subunit SA-2 OS=Xenopus laevis GN=stag2 PE=1 SV=1	3e-17	sp|Q9DGN0|STAG2_XENLA	GO:0043229//intracellular organelle
gi|220977140|gb|EED95467.1|	15	42175	1.7	1	1	1	1	Glutamine synthetase 1 OS=Mycobacterium smegmatis (strain ATCC 700084 / mc(2)155) GN=glnA PE=1 SV=1	1e-23	sp|A0R079|GLNA1_MYCS2	-
gi|220970006|gb|EED88345.1|	76	193233	2.6	4	4	3	3	-	-	-
gi|220969258|gb|EED87599.1|	34	213609	0.4	1	1	1	1	Sn1-specific diacylglycerol lipase beta OS=Rattus norvegicus GN=Daglb PE=1 SV=1	1e-10	sp|P0C1S9|DGLB_RAT	-
gi|220975911|gb|EED94239.1|	96	166032	3.7	5	5	4	4	-	-	-
gi|220974772|gb|EED93101.1|	30	68620	2.9	1	1	1	1	Ammonium transporter 1 member 3 OS=Arabidopsis thaliana GN=AMT1-3 PE=1 SV=2	4e-80	sp|Q9SQH9|AMT13_ARATH	GO:0016021//integral to membrane
gi|209583611|gb|ACI64297.1|	27	53008	5.7	2	2	2	2	-	-	-
gi|220968997|gb|EED87340.1|	6209	78044	66.2	158	158	28	28	Glutamine synthetase OS=Bacteroides fragilis (strain YCH46) GN=glnA PE=3 SV=2	1e-94	sp|P15623|GLNA_BACFR	-
gi|220968214|gb|EED86563.1|	41	34358	5.5	1	1	1	1	-	-	-
gi|220968090|gb|EED86445.1|	27	76416	1.8	1	1	1	1	-	-	-
gi|125987756|sp|A0T0Y9.1|RR5_THAPS	848	26339	41.9	28	28	7	7	30S ribosomal protein S5, chloroplastic OS=Thalassiosira pseudonana GN=rps5 PE=3 SV=1	7e-97	sp|A0T0Y9|RR5_THAPS	GO:0009842//cyanelle;GO:0015935//small ribosomal subunit;GO:0009507//chloroplast
gi|125987655|sp|A0T0R0.1|RPOC1_THAPS	290	102479	14.6	11	11	8	8	DNA-directed RNA polymerase subunit beta' OS=Thalassiosira pseudonana GN=rpoC1 PE=3 SV=1	0	sp|A0T0R0|RPOC1_THAPS	GO:0009507//chloroplast
gi|220971431|gb|EED89765.1|	36	59021	3.1	1	1	1	1	-	-	-	-
gi|220977857|gb|EED96183.1|	24	127029	1.4	1	1	1	1	-	-	-
gi|220972631|gb|EED90963.1|	27	58462	2.5	2	2	1	1	Protein KTI12 homolog OS=Danio rerio GN=kti12 PE=2 SV=2	5e-21	sp|Q0P457|KTI12_DANRE	-
gi|220969044|gb|EED87387.1|	2293	47624	60.5	102	35	20	7	Ferredoxin--NADP reductase, embryo isozyme, chloroplastic OS=Oryza sativa subsp. japonica GN=Os07g0147900 PE=1 SV=1	2e-115	sp|O23877|FENR3_ORYSJ	GO:0042651//thylakoid membrane
gi|220977584|gb|EED95910.1|	81	160718	4.7	5	5	5	5	Probable pre-mRNA-splicing factor ATP-dependent RNA helicase OS=Arabidopsis thaliana GN=At3g26560 PE=1 SV=2	0	sp|Q38953|DHX8_ARATH	GO:0044444//cytoplasmic part
gi|220974899|gb|EED93228.1|	183	57687	16.3	8	8	6	6	Eukaryotic translation initiation factor 3 subunit M OS=Drosophila persimilis GN=Tango7 PE=3 SV=1	2e-14	sp|B4GDM5|EIF3M_DROPE	GO:0005737//cytoplasm
gi|220974284|gb|EED92614.1|	20	48040	3.3	1	1	1	1	-	-	-
gi|220972394|gb|EED90726.1|	26	126144	0.8	1	1	1	1	-	-	-
gi|220971680|gb|EED90014.1|	32	62918	3.6	1	1	1	1	Probable ethanolamine kinase OS=Nematostella vectensis GN=etnk PE=3 SV=1	6e-26	sp|A7SK27|EKI_NEMVE	-
gi|220975523|gb|EED93851.1|	61	62842	8.4	4	4	3	3	Probable LRR receptor-like serine/threonine-protein kinase MRH1 OS=Arabidopsis thaliana GN=MRH1 PE=2 SV=1	4e-06	sp|C0LGQ4|MRH1_ARATH	-
gi|220973528|gb|EED91858.1|	104	25842	16	3	3	2	2	CBS domain-containing protein CBSCBSPB5 OS=Arabidopsis thaliana GN=CBSCBSPB5 PE=2 SV=1	7e-09	sp|P0DH79|Y5064_ARATH	-
gi|220978118|gb|EED96444.1|	84	38266	13.1	3	3	3	3	-	-	-
gi|220975632|gb|EED93960.1|	130	11989	32.3	4	4	2	2	Phototropin-1B OS=Oryza sativa subsp. japonica GN=PHOT1B PE=1 SV=2	5e-28	sp|Q2RBR1|PHT1B_ORYSJ	-
gi|220976639|gb|EED94966.1|	525	48604	18.1	25	25	7	7	Pyruvate dehydrogenase E1 component subunit alpha, mitochondrial OS=Schizosaccharomyces pombe (strain 972 / ATCC 24843) GN=pda1 PE=1 SV=1	4e-91	sp|Q10489|ODPA_SCHPO	GO:0043231//intracellular membrane-bounded organelle
gi|220971789|gb|EED90123.1|	592	26535	32.3	23	23	6	6	Bifunctional PGK/TIM OS=Thermotoga maritima (strain ATCC 43589 / MSB8 / DSM 3109 / JCM 10099) GN=pgk/tpi PE=1 SV=4	9e-51	sp|P36204|PGKT_THEMA	-
gi|220975965|gb|EED94293.1|	184	52420	22.4	9	9	6	6	-	-	-	-
gi|220974413|gb|EED92742.1|	233	32389	32.9	10	10	6	6	Dolichol-phosphate mannosyltransferase OS=Homo sapiens GN=DPM1 PE=1 SV=1	3e-76	sp|O60762|DPM1_HUMAN	GO:0033185//dolichol-phosphate-mannose synthase complex;GO:0005783//endoplasmic reticulum;GO:0005886//plasma membrane
gi|220977982|gb|EED96308.1|	68	84662	1.4	2	2	1	1	ATP-binding protein ChvD (Fragment) OS=Rhizobium radiobacter GN=chvD PE=3 SV=1	2e-10	sp|P12622|CHVD_RHIRD	-
gi|220967834|gb|EED86207.1|	75	168139	2.3	2	2	2	2	N-alpha-acetyltransferase 25, NatB auxiliary subunit OS=Mus musculus GN=Naa25 PE=1 SV=1	2e-09	sp|Q8BWZ3|NAA25_MOUSE
gi|220972425|gb|EED90757.1|	69	55504	4.5	2	2	2	2	-	-	-
gi|220972494|gb|EED90826.1|	42	92052	2.2	1	1	1	1	-	-	-
gi|220970073|gb|EED88411.1|	49	65693	6.4	2	2	2	2	Kynurenine 3-monooxygenase OS=Sus scrofa GN=KMO PE=2 SV=2	1e-10	sp|Q9MZS9|KMO_PIG	-
gi|220976201|gb|EED94529.1|	592	59422	20.6	17	17	7	7	-	-	-
gi|220972133|gb|EED90466.1|	79	220031	2.1	3	3	3	3	-	-	-
gi|220972832|gb|EED91163.1|	72	24254	11.2	5	5	2	2	-	-	-
gi|220977821|gb|EED96147.1|	77	74497	4.2	4	4	2	2	-	-	-
gi|220975108|gb|EED93437.1|	222	138028	9.4	7	7	6	6	-	-	-	-
gi|220976653|gb|EED94980.1|	46	28899	9.6	2	2	2	2	-	-	-
gi|220974197|gb|EED92527.1|	44	202671	2.1	3	3	3	3	Laccase-1 OS=Melanocarpus albomyces GN=LAC1 PE=1 SV=1	7e-17	sp|Q70KY3|LAC1_MELAO	-
gi|220972210|gb|EED90542.1|	35	71542	1.9	1	1	1	1	Hypoxia-inducible factor 1-alpha inhibitor OS=Mus musculus GN=Hif1an PE=1 SV=2	4e-10	sp|Q8BLR9|HIF1N_MOUSE
gi|220976904|gb|EED95231.1|	36	41513	4.6	1	1	1	1	-	-	-
gi|220977382|gb|EED95708.1|	20	71102	2.1	1	1	1	1	UPF0586 protein C1778.07 OS=Schizosaccharomyces pombe (strain 972 / ATCC 24843) GN=SPBC1778.07 PE=2 SV=1	8e-24	sp|Q9Y7J3|YOI7_SCHPO
gi|220968385|gb|EED86733.1|	296	50390	32.4	8	8	7	7	Syntaxin-72 OS=Arabidopsis thaliana GN=SYP72 PE=2 SV=1	4e-06	sp|Q94KK6|SYP72_ARATH	GO:0005622//intracellular;GO:0016020//membrane
gi|220974898|gb|EED93227.1|	184	23049	22.9	9	9	4	4	-	-	-
gi|220970790|gb|EED89126.1|	43	142797	2.5	2	2	2	2	-	-	-
gi|220972844|gb|EED91175.1|	282	39476	5.1	8	8	2	2	Uncharacterized transporter YwrB OS=Bacillus subtilis (strain 168) GN=ywrB PE=3 SV=1	6e-07	sp|O05216|YWRB_BACSU	-
gi|220977137|gb|EED95464.1|	277	16200	20.9	9	9	3	3	-	-	-
gi|220973020|gb|EED91351.1|	26	35829	2.8	1	1	1	1	-	-	-
gi|220972663|gb|EED90995.1|	30	52997	2.2	1	1	1	1	MATE efflux family protein FRD3 OS=Arabidopsis thaliana GN=FRD3 PE=1 SV=1	1e-15	sp|Q9SFB0|FRD3_ARATH	GO:0016020//membrane
gi|220975656|gb|EED93984.1|	73	77758	10	4	4	4	4	-	-	-
gi|220969727|gb|EED88067.1|	226	22470	30.1	6	6	3	3	S-phase kinase-associated protein 1 OS=Xenopus laevis GN=skp1 PE=1 SV=3	1e-39	sp|Q71U00|SKP1_XENLA	GO:0044424//intracellular part
gi|220975454|gb|EED93782.1|	151	23861	26	7	7	3	3	-	-	-
gi|220974564|gb|EED92893.1|	107	33745	16.5	3	3	3	3	Phosphomannomutase OS=Oryza sativa subsp. indica GN=PMM PE=3 SV=1	7e-97	sp|Q259G4|PMM_ORYSI	GO:0005737//cytoplasm
gi|220968980|gb|EED87324.1|	26	19976	7.8	1	1	1	1	Probable protein-S-isoprenylcysteine O-methyltransferase OS=Oryza sativa subsp. indica GN=ICMT PE=3 SV=2	2e-07	sp|A2XX73|ICMT_ORYSI
gi|220971211|gb|EED89546.1|	43	94730	4.1	3	3	2	2	-	-	-
gi|220973183|gb|EED91514.1|	36	35814	3.7	1	1	1	1	-	-	-
gi|220977323|gb|EED95649.1|	28	66705	3.2	1	1	1	1	Uncharacterized transporter MJ0449 OS=Methanocaldococcus jannaschii (strain ATCC 43067 / DSM 2661 / JAL-1 / JCM 10045 / NBRC 100440) GN=MJ0449 PE=3 SV=1	2e-21	sp|Q57891|Y449_METJA	GO:0016021//integral to membrane
gi|220968420|gb|EED86768.1|	61	36190	4.8	1	1	1	1	-	-	-
gi|220976845|gb|EED95172.1|	30	82529	2.2	2	2	2	2	Probable importin-5 homolog OS=Dictyostelium discoideum GN=DDB_G0291650 PE=3 SV=1	1e-07	sp|Q54EW3|IPO5_DICDI
gi|209586201|gb|ACI64886.1|	27	72596	4.1	2	2	2	2	Putative 3,4-dihydroxy-2-butanone kinase (Fragment) OS=Glycine max GN=DHBK PE=3 SV=1	4e-08	sp|O49227|DHBK_SOYBN	-
gi|220972495|gb|EED90827.1|	64	35960	10.3	3	3	2	2	Atrial natriuretic peptide receptor 1 OS=Mus musculus GN=Npr1 PE=2 SV=2	2e-36	sp|P18293|ANPRA_MOUSE	GO:0005622//intracellular
gi|220969734|gb|EED88074.1|	21	587838	0.6	2	2	2	2	Probable transcription-associated protein 1 OS=Dictyostelium discoideum GN=tra1 PE=3 SV=2	2e-07	sp|Q54T85|TRA1_DICDI	-
gi|220971925|gb|EED90258.1|	26	18207	9.2	1	1	1	1	-	-	-
gi|220973009|gb|EED91340.1|	196	61973	17	14	14	6	6	Fatty acid desaturase 1 OS=Homo sapiens GN=FADS1 PE=1 SV=1	3e-07	sp|O60427|FADS1_HUMAN	-
gi|209586086|gb|ACI64771.1|	208	35186	19	7	7	4	4	Cytochrome c peroxidase, mitochondrial OS=Neosartorya fumigata (strain ATCC MYA-4609 / Af293 / CBS 101355 / FGSC A1100) GN=ccp1 PE=3 SV=1	3e-66	sp|Q4WPF8|CCPR_ASPFU	-
gi|209583574|gb|ACI64260.1|	36	60478	2	1	1	1	1	Glycolipid 2-alpha-mannosyltransferase 2 OS=Candida albicans (strain SC5314 / ATCC MYA-2876) GN=MNT2 PE=3 SV=3	3e-13	sp|P46592|MNT2_CANAL	GO:0016020//membrane
gi|209585812|gb|ACI64497.1|	39	60337	4.2	1	1	1	1	-	-	-
gi|220970945|gb|EED89281.1|	110	46722	5.4	3	3	2	2	-	-	-
gi|220975557|gb|EED93885.1|	1227	30951	39.1	42	42	7	7	40S ribosomal protein S0 OS=Laccaria bicolor (strain S238N-H82 / ATCC MYA-4686) GN=RPS0 PE=3 SV=1	1e-85	sp|B0D174|RSSA_LACBS	GO:0015935//small ribosomal subunit;GO:0009507//chloroplast;GO:0022626//cytosolic ribosome;GO:0005634//nucleus;GO:0005886//plasma membrane
gi|220970591|gb|EED88928.1|	63	196050	3.1	3	3	3	3	-	-	-
gi|220978064|gb|EED96390.1|	49	144652	0.7	2	2	1	1	DNA-directed RNA polymerase III subunit RPC2 OS=Homo sapiens GN=POLR3B PE=1 SV=2	0	sp|Q9NW08|RPC2_HUMAN	-
gi|220971584|gb|EED89918.1|	56	266833	1.3	2	2	2	2	Ubiquitin carboxyl-terminal hydrolase 9 OS=Arabidopsis thaliana GN=UBP9 PE=2 SV=1	2e-47	sp|Q93Y01|UBP9_ARATH	-
gi|220971986|gb|EED90319.1|	47	125096	3.3	3	3	3	3	Hybrid signal transduction histidine kinase G OS=Dictyostelium discoideum GN=dhkG PE=3 SV=1	7e-07	sp|Q54Q69|DHKG_DICDI
gi|220971519|gb|EED89853.1|	80	160163	3	3	3	3	3	Vacuolar membrane protein pep5 OS=Schizosaccharomyces pombe (strain 972 / ATCC 24843) GN=pep5 PE=2 SV=1	6e-14	sp|Q9P6N4|PEP5_SCHPO
gi|220977236|gb|EED95563.1|	82	61598	8.2	4	4	3	3	Glycine--tRNA ligase OS=Methanocaldococcus jannaschii (strain ATCC 43067 / DSM 2661 / JAL-1 / JCM 10045 / NBRC 100440) GN=glyS PE=3 SV=1	7e-31	sp|Q57681|SYG_METJA	GO:0005737//cytoplasm
gi|220977434|gb|EED95760.1|	595	38147	30.8	19	19	9	9	Mitochondrial 2-oxoglutarate/malate carrier protein OS=Bos taurus GN=SLC25A11 PE=1 SV=3	5e-39	sp|P22292|M2OM_BOVIN	GO:0016021//integral to membrane
gi|220976083|gb|EED94411.1|	95	63321	5.7	2	2	2	2	-	-	-	-
gi|220975695|gb|EED94023.1|	91	37247	9.2	2	2	2	2	-	-	-
gi|220973935|gb|EED92265.1|	175	68474	15.4	7	7	5	5	Probable phenylalanine--tRNA ligase alpha subunit OS=Arabidopsis thaliana GN=At4g39280 PE=2 SV=3	4e-149	sp|Q9T034|SYFA_ARATH	GO:0005829//cytosol
gi|220970762|gb|EED89098.1|	102	56824	3.8	2	2	1	1	Glandular kallikrein-3, submandibular (Fragment) OS=Rattus norvegicus GN=Klk3 PE=2 SV=2	4e-15	sp|P15950|KLK3_RAT	-
gi|220977807|gb|EED96133.1|	262	10552	62.5	14	14	4	4	Cytochrome c oxidase subunit 6b-3 OS=Arabidopsis thaliana GN=COX6B-3 PE=2 SV=2	2e-09	sp|Q9SUD3|CX6B3_ARATH	GO:0005739//mitochondrion
gi|220971951|gb|EED90284.1|	87	10690	19.3	2	2	1	1	DNA-directed RNA polymerase II subunit RPB11 OS=Bos taurus GN=POLR2J PE=3 SV=1	2e-07	sp|Q32P79|RPB11_BOVIN	-
gi|220972952|gb|EED91283.1|	19	77193	2	1	1	1	1	-	-	-
gi|220976396|gb|EED94723.1|	88	138007	3	3	3	3	3	-	-	-
gi|220976023|gb|EED94351.1|	52	39150	8.1	2	2	2	2	DNA replication complex GINS protein SLD5 OS=Gibberella zeae (strain PH-1 / ATCC MYA-4620 / FGSC 9075 / NRRL 31084) GN=SLD5 PE=3 SV=1	1e-10	sp|Q4IQM6|SLD5_GIBZE	GO:0005634//nucleus
gi|98990583|gb|ABF60359.1|	7401	60633	37.7	309	287	18	15	Ribulose bisphosphate carboxylase large chain OS=Thalassiosira pseudonana GN=rbcL PE=3 SV=1	0	sp|A0T0N6|RBL_THAPS	GO:0009507//chloroplast
gi|220972555|gb|EED90887.1|	122	72083	8.9	5	5	4	4	Putative serine protease F56F10.1 OS=Caenorhabditis elegans GN=F56F10.1 PE=1 SV=2	2e-15	sp|P90893|YM9I_CAEEL	-
gi|220973710|gb|EED92040.1|	1510	44250	54.9	55	55	11	11	Glyceraldehyde-3-phosphate dehydrogenase (Fragment) OS=Meleagris gallopavo GN=GAPDH PE=2 SV=1	1e-79	sp|O57672|G3P_MELGA	GO:0009536//plastid
gi|220976477|gb|EED94804.1|	1583	38368	52	49	49	13	13	Uncharacterized protein MTH_692 OS=Methanothermobacter thermautotrophicus (strain ATCC 29096 / DSM 1053 / JCM 10044 / NBRC 100330 / Delta H) GN=MTH_692 PE=3 SV=1	2e-31	sp|O26788|Y692_METTH	GO:0016020//membrane;GO:0005739//mitochondrion
gi|220973880|gb|EED92210.1|	269	127396	13.5	12	11	11	10	Digalactosyldiacylglycerol synthase 1, chloroplastic OS=Lotus japonicus GN=DGD1 PE=2 SV=1	5e-25	sp|Q6DW74|DGDG1_LOTJA	GO:0043231//intracellular membrane-bounded organelle;GO:0044444//cytoplasmic part
gi|220974373|gb|EED92702.1|	63	50811	6.2	3	3	2	2	-	-	-
gi|220976397|gb|EED94724.1|	51	208066	1.4	2	2	2	2	-	-	-
gi|220969368|gb|EED87709.1|	97	22428	17.4	6	2	3	2	GTP-binding protein yptV2 OS=Volvox carteri GN=YPTV2 PE=3 SV=1	5e-40	sp|P36861|YPTV2_VOLCA	GO:0044464//cell part
gi|220973408|gb|EED91739.1|	1471	82593	35.1	53	53	16	16	15-cis-phytoene desaturase OS=Synechococcus elongatus (strain PCC 7942) GN=pds PE=1 SV=1	5e-162	sp|P26294|PDS_SYNE7	GO:0009536//plastid
gi|220973093|gb|EED91424.1|	31	110257	2.5	2	2	2	2	-	-	-
gi|220969936|gb|EED88275.1|	75	40782	6.5	5	5	2	2	-	-	-
gi|220975211|gb|EED93540.1|	767	51231	23.8	35	35	6	6	Fructose-bisphosphate aldolase OS=Campylobacter jejuni subsp. jejuni serotype O:23/36 (strain 81-176) GN=fba PE=3 SV=1	4e-127	sp|A1VYV7|ALF_CAMJJ	-
gi|209586019|gb|ACI64704.1|	43	15163	10.3	2	2	1	1	-	-	-
gi|220973179|gb|EED91510.1|	213	16800	38.2	9	9	4	4	13 kDa ribonucleoprotein-associated protein OS=Ashbya gossypii (strain ATCC 10895 / CBS 109.51 / FGSC 9923 / NRRL Y-1056) GN=SNU13 PE=3 SV=1	4e-36	sp|Q757T2|SNU13_ASHGO	GO:0005730//nucleolus;GO:0005840//ribosome;GO:0005829//cytosol
gi|220975571|gb|EED93899.1|	50	38852	3.3	1	1	1	1	Chorismate mutase OS=Saccharomyces cerevisiae (strain ATCC 204508 / S288c) GN=ARO7 PE=1 SV=1	2e-41	sp|P32178|CHMU_YEAST	-
gi|220972029|gb|EED90362.1|	211	53491	12.1	4	4	3	3	-	-	-
gi|209586074|gb|ACI64759.1|	298	96187	13.8	10	10	8	8	Pumilio domain-containing protein KIAA0020 homolog OS=Rattus norvegicus PE=2 SV=1	3e-38	sp|Q562C7|K0020_RAT	-
gi|220972504|gb|EED90836.1|	60	55219	4.5	1	1	1	1	-	-	-
gi|220969873|gb|EED88212.1|	101	63887	8.5	6	6	3	3	Myosin light chain kinase A OS=Dictyostelium discoideum GN=mlkA PE=1 SV=2	1e-67	sp|P25323|MYLKA_DICDI	GO:0005886//plasma membrane
gi|220971511|gb|EED89845.1|	153	100021	9	5	5	5	5	-	-	-
gi|220974581|gb|EED92910.1|	18	77971	1.1	1	1	1	1	-	-	-
gi|220976219|gb|EED94547.1|	61	38431	8.8	2	2	2	2	DNA-directed RNA polymerase II subunit RPB3-A OS=Arabidopsis thaliana GN=RPB36A PE=2 SV=1	8e-58	sp|Q39211|RPB3A_ARATH	GO:0005737//cytoplasm;GO:0005730//nucleolus;GO:0005665//DNA-directed RNA polymerase II, core complex;GO:0000418//DNA-directed RNA polymerase IV complex;GO:0000419//DNA-directed RNA polymerase V complex
gi|220969188|gb|EED87530.1|	158	52824	14.5	5	5	4	4	-	-	-
gi|220975881|gb|EED94209.1|	20	109128	1	1	1	1	1	-	-	-
gi|220974854|gb|EED93183.1|	50	55458	4.8	1	1	1	1	Putative heat stress transcription factor A-6a OS=Oryza sativa subsp. japonica GN=HSFA6A PE=3 SV=1	1e-09	sp|Q5Z6A4|HFA6A_ORYSJ	GO:0005634//nucleus
gi|220976971|gb|EED95298.1|	104	33483	11.9	3	3	2	2	Glyoxal reductase OS=Bacillus subtilis (strain 168) GN=yvgN PE=1 SV=1	5e-24	sp|O32210|GR_BACSU	-
gi|220976924|gb|EED95251.1|	544	26086	29.2	20	20	4	4	GTP-binding protein SAR1B OS=Arabidopsis thaliana GN=SAR1B PE=2 SV=1	7e-71	sp|Q01474|SAR1B_ARATH	GO:0005829//cytosol;GO:0019898//extrinsic to membrane;GO:0009507//chloroplast;GO:0005783//endoplasmic reticulum;GO:0005794//Golgi apparatus;GO:0005886//plasma membrane
gi|220973462|gb|EED91792.1|	326	142093	10.1	12	12	9	9	Intron-binding protein aquarius OS=Homo sapiens GN=AQR PE=1 SV=4	0	sp|O60306|AQR_HUMAN	GO:0005681//spliceosomal complex;GO:0005886//plasma membrane;GO:0009507//chloroplast
gi|220977045|gb|EED95372.1|	470	129830	17.2	25	25	12	12	Probable spermidine synthase OS=Korarchaeum cryptofilum (strain OPF8) GN=speE PE=3 SV=1	4e-06	sp|B1L5H2|SPEE_KORCO	-
gi|220971941|gb|EED90274.1|	16	78904	1.6	1	1	1	1	Uncharacterized vacuolar membrane protein YGR125W OS=Saccharomyces cerevisiae (strain ATCC 204508 / S288c) GN=YGR125W PE=1 SV=1	8e-19	sp|P53273|YG35_YEAST	GO:0016021//integral to membrane
gi|209586282|gb|ACI64967.1|	59	157587	1.1	1	1	1	1	-	-	-	-
gi|220975554|gb|EED93882.1|	81	92082	5.6	3	3	3	3	Probable phosphomevalonate kinase OS=Schizosaccharomyces pombe (strain 972 / ATCC 24843) GN=erg8 PE=2 SV=1	1e-35	sp|Q9UT88|ERG8_SCHPO	-
gi|220976050|gb|EED94378.1|	244	43416	20.7	10	10	5	5	Protein TRI1 OS=Saccharomyces cerevisiae (strain ATCC 204508 / S288c) GN=TRI1 PE=1 SV=1	8e-13	sp|Q05024|TRI1_YEAST
gi|220975056|gb|EED93385.1|	72	100839	5.1	3	3	3	3	Mitochondrial division protein 1 OS=Candida glabrata (strain ATCC 2001 / CBS 138 / JCM 3761 / NBRC 0622 / NRRL Y-65) GN=MDV1 PE=3 SV=1	2e-06	sp|Q6FT96|MDV1_CANGA
gi|220973066|gb|EED91397.1|	61	18952	7.5	1	1	1	1	Ubiquitin-conjugating enzyme variant MMS2 OS=Saccharomyces cerevisiae (strain ATCC 204508 / S288c) GN=MMS2 PE=1 SV=1	2e-35	sp|P53152|MMS2_YEAST	GO:0005829//cytosol;GO:0031372//UBC13-MMS2 complex;GO:0005634//nucleus;GO:0005739//mitochondrion
gi|220970424|gb|EED88761.1|	115	79543	6.9	4	4	3	3	RNA exonuclease 4 OS=Cryptococcus neoformans var. neoformans serotype D (strain B-3501A) GN=REX4 PE=3 SV=1	7e-12	sp|P0CQ45|REXO4_CRYNB	GO:0005622//intracellular
gi|220969717|gb|EED88057.1|	77	359519	1.6	4	4	4	4	-	-	-
gi|220972754|gb|EED91085.1|	21	19796	10.2	1	1	1	1	-	-	-	-
gi|220971144|gb|EED89479.1|	27	35932	2.9	1	1	1	1	Uracil phosphoribosyltransferase OS=Roseiflexus sp. (strain RS-1) GN=upp PE=3 SV=1	9e-40	sp|A5UQV0|UPP_ROSS1	GO:0005829//cytosol;GO:0009570//chloroplast stroma
gi|220968272|gb|EED86620.1|	124	198084	4.2	6	6	5	5	-	-	-	-
gi|220970346|gb|EED88683.1|	55	50041	4	2	2	1	1	Probable protein phosphatase 2C 10 OS=Oryza sativa subsp. japonica GN=Os02g0149800 PE=2 SV=1	6e-19	sp|Q67UX7|P2C10_ORYSJ	GO:0008287//protein serine/threonine phosphatase complex
gi|220970095|gb|EED88433.1|	58	170122	1.9	4	4	2	2	MutS2 protein OS=Thermomicrobium roseum (strain ATCC 27502 / DSM 5159 / P-2) GN=mutS2 PE=3 SV=1	4e-48	sp|B9KYW4|MUTS2_THERP	GO:0005634//nucleus
gi|152112220|sp|A0T0V5.1|RBCR_THAPS	59	42487	16	3	3	3	3	Probable RuBisCO transcriptional regulator OS=Thalassiosira pseudonana GN=rbcR-A PE=3 SV=1	6e-154	sp|A0T0V5|RBCR_THAPS	GO:0009507//chloroplast
gi|220971878|gb|EED90211.1|	55	237721	0.6	1	1	1	1	-	-	-
gi|209585841|gb|ACI64526.1|	3863	91555	43.4	120	120	26	26	Chaperone protein DnaK OS=Rhizobium loti (strain MAFF303099) GN=dnaK PE=3 SV=1	0	sp|Q98DD1|DNAK_RHILO	GO:0005886//plasma membrane;GO:0005618//cell wall;GO:0009507//chloroplast;GO:0005739//mitochondrion
gi|220970624|gb|EED88961.1|	182	45388	15.2	8	8	4	4	-	-	-
gi|220973840|gb|EED92170.1|	159	100124	6.7	5	5	4	4	-	-	-
gi|220978383|gb|EED96709.1|	25	142190	1.3	1	1	1	1	-	-	-
gi|220976211|gb|EED94539.1|	286	107815	9.4	10	10	7	7	-	-	-
gi|220975379|gb|EED93707.1|	119	157646	3.5	5	5	4	4	-	-	-	-
gi|220975191|gb|EED93520.1|	37	140314	1.2	1	1	1	1	Bromodomain-containing protein 9 OS=Danio rerio GN=brd9 PE=2 SV=1	5e-09	sp|Q7ZUF2|BRD9_DANRE
gi|220971645|gb|EED89979.1|	478	34586	30.7	19	19	6	6	Peptidyl-prolyl cis-trans isomerase CYP38, chloroplastic OS=Arabidopsis thaliana GN=CYP38 PE=1 SV=1	1e-58	sp|Q9SSA5|CYP38_ARATH	GO:0009570//chloroplast stroma;GO:0009543//chloroplast thylakoid lumen;GO:0009535//chloroplast thylakoid membrane
gi|220972473|gb|EED90805.1|	330	24320	32.6	13	13	4	4	Ras-related protein Rab7 OS=Cenchrus ciliaris PE=2 SV=1	4e-48	sp|Q40787|RAB7_CENCI	GO:0044464//cell part
gi|220975392|gb|EED93720.1|	88	119156	3.1	4	4	2	2	Calcium-transporting ATPase OS=Plasmodium falciparum (isolate K1 / Thailand) GN=ATP6 PE=3 SV=1	5e-57	sp|Q08853|ATC_PLAFK	GO:0016021//integral to membrane
gi|220974420|gb|EED92749.1|	485	69238	16	19	16	7	6	GMP synthase [glutamine-hydrolyzing] OS=Kluyveromyces lactis (strain ATCC 8585 / CBS 2359 / DSM 70799 / NBRC 1267 / NRRL Y-1140 / WM37) GN=GUA1 PE=3 SV=1	2e-174	sp|Q6CU71|GUAA_KLULA	GO:0005829//cytosol
gi|220972785|gb|EED91116.1|	518	18979	41	21	21	5	5	60S ribosomal protein L22 OS=Homo sapiens GN=RPL22 PE=1 SV=2	4e-23	sp|P35268|RL22_HUMAN	GO:0005730//nucleolus;GO:0005886//plasma membrane;GO:0022625//cytosolic large ribosomal subunit
gi|220968827|gb|EED87171.1|	442	77758	19.5	16	16	9	9	Tellurium resistance protein TerE OS=Serratia marcescens GN=terE PE=3 SV=1	2e-08	sp|Q52358|TERE_SERMA	-
gi|220977569|gb|EED95895.1|	32	131615	1.1	1	1	1	1	Tyrosine-protein phosphatase non-receptor type 9 OS=Homo sapiens GN=PTPN9 PE=1 SV=1	3e-06	sp|P43378|PTN9_HUMAN
gi|220978122|gb|EED96448.1|	82	18275	9.7	2	2	1	1	-	-	-
gi|220974226|gb|EED92556.1|	45	20558	13.6	2	2	2	2	AP-4 complex subunit sigma OS=Arabidopsis thaliana GN=At2g19790 PE=2 SV=1	4e-53	sp|O82201|AP4S_ARATH	-
gi|220975876|gb|EED94204.1|	34	105007	1.3	1	1	1	1	DNA gyrase subunit A (Fragment) OS=Mycobacterium xenopi GN=gyrA PE=1 SV=2	6e-18	sp|P72065|GYRA_MYCXE	GO:0009536//plastid;GO:0005694//chromosome
gi|220977052|gb|EED95379.1|	69	37563	4.1	1	1	1	1	Probable transcriptional regulatory protein Cagg_2594 OS=Chloroflexus aggregans (strain MD-66 / DSM 9485) GN=Cagg_2594 PE=3 SV=1	7e-18	sp|B8G4I7|Y2594_CHLAD	GO:0005737//cytoplasm
gi|125987536|sp|A0T0Y3.1|RK14_THAPS	202	16828	43	8	8	4	4	50S ribosomal protein L14, chloroplastic OS=Thalassiosira pseudonana GN=rpl14 PE=3 SV=1	8e-64	sp|A0T0Y3|RK14_THAPS	GO:0005739//mitochondrion;GO:0015934//large ribosomal subunit;GO:0009507//chloroplast
gi|220971259|gb|EED89594.1|	99	14895	27.4	6	6	3	3	60S ribosomal protein L37a OS=Gossypium hirsutum GN=RPL37A PE=3 SV=1	3e-29	sp|Q9XHE4|RL37A_GOSHI	GO:0022625//cytosolic large ribosomal subunit
gi|74325198|ref|YP_316618.1|	651	27390	27.2	23	23	5	5	NADH dehydrogenase [ubiquinone] iron-sulfur protein 3 OS=Solanum tuberosum GN=NAD9 PE=1 SV=3	3e-46	sp|P80261|NDUS3_SOLTU	GO:0005886//plasma membrane;GO:0009579//thylakoid;GO:0005739//mitochondrion
gi|220973145|gb|EED91476.1|	234	16458	51.2	7	7	4	4	Glycine cleavage system H protein OS=Staphylococcus saprophyticus subsp. saprophyticus (strain ATCC 15305 / DSM 20229) GN=gcvH PE=3 SV=1	5e-33	sp|Q49W45|GCSH_STAS1	GO:0005960//glycine cleavage complex
gi|220969956|gb|EED88295.1|	29	29902	4.9	2	2	1	1	-	-	-	-
gi|220976784|gb|EED95111.1|	65	38560	4.7	2	2	1	1	ORM1-like protein 2 OS=Homo sapiens GN=ORMDL2 PE=2 SV=2	3e-10	sp|Q53FV1|ORML2_HUMAN	GO:0016021//integral to membrane
gi|220970123|gb|EED88461.1|	50	30471	5.8	2	2	2	2	NSFL1 cofactor p47 homolog OS=Dictyostelium discoideum GN=nsfl1c PE=3 SV=1	4e-07	sp|Q54BQ5|NSF1C_DICDI
gi|220976315|gb|EED94642.1|	28	29010	4.2	1	1	1	1	-	-	-
gi|220971877|gb|EED90210.1|	35	20550	6.5	1	1	1	1	Proteasome component PUP3 OS=Saccharomyces cerevisiae (strain ATCC 204508 / S288c) GN=PUP3 PE=1 SV=1	7e-27	sp|P25451|PSB3_YEAST	GO:0005829//cytosol;GO:0005774//vacuolar membrane;GO:0005839//proteasome core complex
gi|220975022|gb|EED93351.1|	1024	25681	46.4	48	48	10	10	60S ribosomal protein L18a-3 OS=Arabidopsis thaliana GN=RPL18AC PE=2 SV=1	3e-43	sp|Q9LUD4|R18A3_ARATH	GO:0005840//ribosome
gi|125987628|sp|A0T0X2.1|RK3_THAPS	247	28443	26.1	8	8	4	4	50S ribosomal protein L3, chloroplastic OS=Thalassiosira pseudonana GN=rpl3 PE=3 SV=1	2e-114	sp|A0T0X2|RK3_THAPS	GO:0005840//ribosome;GO:0009507//chloroplast
gi|220975678|gb|EED94006.1|	174	102407	4.3	3	3	2	2	-	-	-	-
gi|220971210|gb|EED89545.1|	214	56735	3	9	9	3	3	-	-	-
gi|220968875|gb|EED87219.1|	299	54954	22.4	10	10	7	7	Probable NADH dehydrogenase OS=Dictyostelium discoideum GN=DDB_G0270104 PE=3 SV=2	9e-82	sp|Q55CD9|NDH_DICDI	-
gi|220972275|gb|EED90607.1|	58	33650	13.4	2	2	2	2	50S ribosomal protein L3 OS=Maricaulis maris (strain MCS10) GN=rplC PE=3 SV=1	8e-59	sp|Q0ANQ0|RL3_MARMM	GO:0005840//ribosome;GO:0005739//mitochondrion
gi|220976400|gb|EED94727.1|	871	20802	56	41	41	8	8	60S ribosomal protein L14 OS=Mus musculus GN=Rpl14 PE=2 SV=3	4e-34	sp|Q9CR57|RL14_MOUSE	GO:0005730//nucleolus;GO:0009506//plasmodesma;GO:0005774//vacuolar membrane;GO:0009507//chloroplast;GO:0022625//cytosolic large ribosomal subunit;GO:0005794//Golgi apparatus;GO:0005783//endoplasmic reticulum
gi|220973245|gb|EED91576.1|	121	105922	4.5	5	5	3	3	WD repeat-containing protein 3 homolog OS=Dictyostelium discoideum GN=wdr3 PE=3 SV=1	9e-19	sp|Q54S79|WDR3_DICDI	GO:0005634//nucleus
gi|220976434|gb|EED94761.1|	23	156265	0.9	1	1	1	1	-	-	-
gi|220968088|gb|EED86443.1|	104	17673	8.6	4	4	1	1	U6 snRNA-associated Sm-like protein LSm4 OS=Homo sapiens GN=LSM4 PE=1 SV=1	8e-29	sp|Q9Y4Z0|LSM4_HUMAN
gi|220970145|gb|EED88483.1|	123	403996	2.6	5	5	5	5	-	-	-	-
gi|220973369|gb|EED91700.1|	67	89174	5.1	4	4	3	3	Putative pre-mRNA-splicing factor ATP-dependent RNA helicase PRP1 (Fragment) OS=Strongylocentrotus purpuratus GN=PRP1 PE=2 SV=1	4e-88	sp|O17438|DHX15_STRPU	GO:0005829//cytosol;GO:0005730//nucleolus
gi|220968665|gb|EED87011.1|	34	47824	3.5	1	1	1	1	-	-	-
gi|220977639|gb|EED95965.1|	53	117600	1	1	1	1	1	AP-3 complex subunit beta-1 OS=Homo sapiens GN=AP3B1 PE=1 SV=3	2e-48	sp|O00203|AP3B1_HUMAN	GO:0030117//membrane coat
gi|220969454|gb|EED87795.1|	2622	24186	32.2	82	40	4	3	Fucoxanthin-chlorophyll a-c binding protein, chloroplastic OS=Odontella sinensis GN=FCPA PE=2 SV=1	1e-76	sp|Q42395|FCP_ODOSI
gi|220975178|gb|EED93507.1|	238	40300	13.1	6	6	3	3	UDP-galactose transporter homolog 1 OS=Cryptococcus neoformans var. neoformans serotype D (strain JEC21 / ATCC MYA-565) GN=HUT1-A PE=3 SV=1	2e-07	sp|P0CP32|HUT1_CRYNJ	GO:0016021//integral to membrane
gi|220978392|gb|EED96718.1|	69	29381	10.5	2	2	2	2	-	-	-
gi|220969769|gb|EED88109.1|	84	13994	15.3	2	2	1	1	Microsomal glutathione S-transferase 3 OS=Bos taurus GN=MGST3 PE=2 SV=1	3e-10	sp|Q3T100|MGST3_BOVIN	GO:0005773//vacuole;GO:0016020//membrane;GO:0005783//endoplasmic reticulum;GO:0005794//Golgi apparatus
gi|220978094|gb|EED96420.1|	612	20094	42.6	30	30	5	5	-	-	-
gi|220976457|gb|EED94784.1|	393	63161	13.8	12	12	5	5	Probable glucan endo-1,6-beta-glucosidase B OS=Aspergillus flavus (strain ATCC 200026 / FGSC A1120 / NRRL 3357 / JCM 12722 / SRRC 167) GN=exgB PE=3 SV=1	1e-07	sp|B8NBJ4|EXGB_ASPFN	-
gi|220975992|gb|EED94320.1|	157	56470	14.4	6	6	4	4	S-adenosylmethionine synthase 1 OS=Picea sitchensis GN=METK1 PE=2 SV=1	5e-130	sp|A9NUH8|METK1_PICSI	GO:0005737//cytoplasm
gi|220977787|gb|EED96113.1|	563	27680	20.7	25	25	6	6	-	-	-
gi|220972712|gb|EED91043.1|	145	56428	21.7	8	8	6	6	DnaJ homolog subfamily B member 1 OS=Mus musculus GN=Dnajb1 PE=2 SV=3	8e-09	sp|Q9QYJ3|DNJB1_MOUSE	-
gi|220973618|gb|EED91948.1|	33	29824	6.4	1	1	1	1	Glutathione gamma-glutamylcysteinyltransferase 1 OS=Arabidopsis thaliana GN=PCS1 PE=1 SV=1	3e-63	sp|Q9S7Z3|PCS1_ARATH	GO:0005829//cytosol
gi|220977510|gb|EED95836.1|	125	39453	23.5	7	7	6	6	-	-	-
gi|220977718|gb|EED96044.1|	33	37791	3.7	1	1	1	1	-	-	-	GO:0005622//intracellular
gi|220975222|gb|EED93551.1|	2434	49508	50.1	92	26	19	7	Ferredoxin--NADP reductase, chloroplastic OS=Chlamydomonas reinhardtii GN=PETH PE=1 SV=1	3e-113	sp|P53991|FENR_CHLRE	GO:0042651//thylakoid membrane
gi|220970703|gb|EED89039.1|	78	28155	6.7	1	1	1	1	Eukaryotic translation initiation factor 6 OS=Aspergillus oryzae (strain ATCC 42149 / RIB 40) GN=tif6 PE=3 SV=2	3e-92	sp|Q2UTN7|IF6_ASPOR	GO:0005730//nucleolus
gi|220974496|gb|EED92825.1|	523	44996	26	16	16	7	7	Solute carrier family 25 member 38 homolog OS=Neosartorya fischeri (strain ATCC 1020 / DSM 3700 / FGSC A1164 / NRRL 181) GN=NFIA_103940 PE=3 SV=1	1e-09	sp|A1CWA4|S2538_NEOFI	GO:0016021//integral to membrane
gi|220972521|gb|EED90853.1|	37	68057	5	2	2	2	2	Putative serine carboxypeptidase-like 53 OS=Arabidopsis thaliana GN=SCPL53 PE=5 SV=1	5e-13	sp|Q9LXY6|SCP53_ARATH	-
gi|220974811|gb|EED93140.1|	261	41025	19.8	12	12	4	4	-	-	-	-
gi|220977431|gb|EED95757.1|	948	44096	47.7	31	31	11	11	Malate dehydrogenase, mitochondrial (Fragment) OS=Schistosoma mansoni PE=2 SV=1	3e-48	sp|P37227|MDHM_SCHMA	GO:0044464//cell part
gi|220970750|gb|EED89086.1|	45	59733	6.5	2	2	2	2	Telomerase Cajal body protein 1 OS=Homo sapiens GN=WRAP53 PE=1 SV=1	8e-22	sp|Q9BUR4|WAP53_HUMAN
gi|220977875|gb|EED96201.1|	22	95061	2.5	1	1	1	1	-	-	-
gi|220971162|gb|EED89497.1|	227	13747	54.1	11	11	5	5	-	-	-	GO:0043234//protein complex
gi|220977737|gb|EED96063.1|	32	35092	6.9	1	1	1	1	Protein AKTIP homolog OS=Nematostella vectensis GN=v1g232160 PE=3 SV=1	6e-25	sp|A7RRG3|AKTIP_NEMVE	-
gi|220970246|gb|EED88584.1|	58	59139	4.7	3	3	2	2	Histone-binding protein RBBP4 OS=Bos taurus GN=RBBP4 PE=1 SV=3	1e-120	sp|Q3MHL3|RBBP4_BOVIN	GO:0044424//intracellular part
gi|220976374|gb|EED94701.1|	229	60114	20.1	8	8	7	7	Fatty aldehyde dehydrogenase OS=Homo sapiens GN=ALDH3A2 PE=1 SV=1	1e-109	sp|P51648|AL3A2_HUMAN	GO:0005773//vacuole;GO:0005794//Golgi apparatus;GO:0009506//plasmodesma;GO:0016020//membrane;GO:0005783//endoplasmic reticulum
gi|220970276|gb|EED88614.1|	167	32855	20.3	4	4	2	2	Methionine--tRNA ligase OS=Clostridium perfringens (strain 13 / Type A) GN=metG PE=3 SV=1	6e-06	sp|Q8XHG1|SYM_CLOPE	-
gi|220967804|gb|EED86180.1|	154	32116	22.2	5	5	4	4	50S ribosomal protein L1, chloroplastic OS=Thalassiosira pseudonana GN=rpl1 PE=3 SV=1	4e-123	sp|A0T0Q6|RK1_THAPS	GO:0015934//large ribosomal subunit;GO:0009507//chloroplast
gi|220969970|gb|EED88309.1|	32	62980	2.8	1	1	1	1	-	-	-
gi|220976688|gb|EED95015.1|	43	14923	5.7	4	4	1	1	-	-	-
gi|220970352|gb|EED88689.1|	30	13293	11.8	1	1	1	1	Thioredoxin H1 OS=Arabidopsis thaliana GN=TRX1 PE=1 SV=1	1e-07	sp|P29448|TRXH1_ARATH	-
gi|220977437|gb|EED95763.1|	318	45386	13	8	8	3	3	Cysteine synthase OS=Neisseria meningitidis serogroup B (strain MC58) GN=cysK PE=1 SV=1	5e-61	sp|Q7DDL5|CYSK_NEIMB	-
gi|220969467|gb|EED87808.1|	68	71210	6.1	3	3	2	2	-	-	-
gi|220974603|gb|EED92932.1|	185	58581	20.6	6	6	5	5	-	-	-
gi|220970706|gb|EED89042.1|	155	23032	19.2	6	6	3	3	Small nuclear ribonucleoprotein Sm D3 OS=Schizosaccharomyces pombe (strain 972 / ATCC 24843) GN=smd3 PE=1 SV=1	5e-15	sp|Q9UUC6|SMD3_SCHPO	GO:0031981//nuclear lumen
gi|220972037|gb|EED90370.1|	4512	33613	73.1	149	33	14	2	-	-	-
gi|220968951|gb|EED87295.1|	171	154061	5.5	8	8	5	5	-	-	-
gi|220971288|gb|EED89623.1|	154	26109	16.4	5	5	2	2	Probable methionine--tRNA ligase OS=Oryza sativa subsp. japonica GN=Os06g0508700 PE=2 SV=2	2e-33	sp|Q9ZTS1|SYM_ORYSJ	-
gi|220974251|gb|EED92581.1|	60	19737	14.2	4	4	2	2	-	-	-
gi|220975348|gb|EED93676.1|	54	48002	3.3	2	2	1	1	Acyl-coenzyme A thioesterase 10, mitochondrial OS=Mus musculus GN=Acot10 PE=2 SV=1	6e-41	sp|Q32MW3|ACO10_MOUSE
gi|220976638|gb|EED94965.1|	541	60208	20.5	11	11	6	6	Pyruvate kinase I (Fragment) OS=Photobacterium leiognathi GN=pki PE=3 SV=1	3e-37	sp|O30853|KPYK1_PHOLE	-
gi|220968342|gb|EED86690.1|	28	76395	1.3	1	1	1	1	-	-	-
gi|220971686|gb|EED90020.1|	34	25603	6.7	1	1	1	1	-	-	-
gi|220973544|gb|EED91874.1|	90	64507	6.2	2	2	2	2	-	-	-
gi|220971274|gb|EED89609.1|	39	54621	1.8	1	1	1	1	-	-	-
gi|220976318|gb|EED94645.1|	90	36731	7.6	2	2	1	1	Probable pyruvate dehydrogenase protein X component, mitochondrial OS=Schizosaccharomyces pombe (strain 972 / ATCC 24843) GN=SPCC1259.09c PE=2 SV=1	6e-13	sp|O94709|ODPX_SCHPO	-
gi|220973226|gb|EED91557.1|	2139	47765	53.5	70	70	16	16	Probable mitochondrial-processing peptidase subunit alpha-2 OS=Arabidopsis thaliana GN=At3g16480 PE=1 SV=1	4e-07	sp|O04308|MPPA2_ARATH	-
gi|209586010|gb|ACI64695.1|	22	25788	3.6	4	4	1	1	Dynein alpha chain, flagellar outer arm OS=Chlamydomonas reinhardtii GN=ODA11 PE=3 SV=2	5e-33	sp|Q39610|DYHA_CHLRE	GO:0030286//dynein complex
gi|220971453|gb|EED89787.1|	25	30267	3.6	1	1	1	1	-	-	-	-
gi|313471265|sp|B8BVM7.1|EFTS1_THAPS	175	46056	15	6	6	4	4	Elongation factor Ts 1, mitochondrial OS=Thalassiosira pseudonana GN=THAPSDRAFT_2892 PE=3 SV=1	2e-162	sp|B8BVM7|EFTS1_THAPS
gi|220973133|gb|EED91464.1|	84	79853	7.1	4	4	4	4	Acylamino-acid-releasing enzyme OS=Mus musculus GN=Apeh PE=2 SV=2	1e-88	sp|Q8R146|APEH_MOUSE	GO:0044444//cytoplasmic part
gi|220973851|gb|EED92181.1|	759	19487	58.1	30	30	7	7	40S ribosomal protein S19-1 OS=Arabidopsis thaliana GN=RPS19A PE=2 SV=1	7e-38	sp|Q9SGA6|RS191_ARATH	GO:0005618//cell wall;GO:0005730//nucleolus;GO:0009506//plasmodesma;GO:0022627//cytosolic small ribosomal subunit;GO:0009507//chloroplast;GO:0005773//vacuole;GO:0016020//membrane
gi|220970121|gb|EED88459.1|	16	54670	2.6	1	1	1	1	-	-	-
gi|220975760|gb|EED94088.1|	67	44612	7.7	4	4	2	2	5-hydroxyisourate hydrolase 2 OS=Rhizobium meliloti (strain 1021) GN=RB1166 PE=3 SV=2	3e-30	sp|Q92UG5|HIUH2_RHIME	-
gi|220977565|gb|EED95891.1|	140	59346	17.7	6	6	6	6	-	-	-
gi|220970961|gb|EED89297.1|	169	98651	7	5	5	3	3	Probable cation-transporting ATPase 1 OS=Plasmodium falciparum PE=3 SV=1	2e-15	sp|Q04956|ATX1_PLAFA	GO:0016021//integral to membrane
gi|209586337|gb|ACI65022.1|	138	598626	1.9	9	9	8	8	Auxin transport protein BIG OS=Arabidopsis thaliana GN=BIG PE=2 SV=2	4e-26	sp|Q9SRU2|BIG_ARATH	-
gi|220977037|gb|EED95364.1|	61	90260	2.2	1	1	1	1	Probable E3 ubiquitin-protein ligase HERC3 OS=Homo sapiens GN=HERC3 PE=1 SV=1	2e-06	sp|Q15034|HERC3_HUMAN
gi|220975587|gb|EED93915.1|	230	77493	13.5	10	10	6	6	All-trans-retinol 13,14-reductase OS=Mus musculus GN=Retsat PE=1 SV=3	3e-15	sp|Q64FW2|RETST_MOUSE	GO:0009536//plastid
gi|220970763|gb|EED89099.1|	172	48438	7.1	8	8	2	2	Hypodermin-B OS=Hypoderma lineatum PE=1 SV=1	3e-17	sp|P35588|HYPB_HYPLI	-
gi|220971229|gb|EED89564.1|	70	45954	5.7	2	2	2	2	-	-	-
gi|220971381|gb|EED89716.1|	69	106860	3.7	6	6	3	3	-	-	-	-
gi|209586187|gb|ACI64872.1|	555	28461	39.6	17	17	6	6	60S ribosomal protein L18-2 OS=Arabidopsis thaliana GN=RPL18B PE=1 SV=2	8e-56	sp|P42791|RL182_ARATH	GO:0022626//cytosolic ribosome;GO:0043231//intracellular membrane-bounded organelle;GO:0016020//membrane
gi|220977588|gb|EED95914.1|	16	107404	1.6	1	1	1	1	Alpha,alpha-trehalose-phosphate synthase [UDP-forming] 1 OS=Aspergillus niger GN=tpsA PE=3 SV=1	2e-57	sp|Q00075|TPSA_ASPNG	-
gi|220972756|gb|EED91087.1|	49	26332	6.8	1	1	1	1	Exosome complex component RRP43 OS=Homo sapiens GN=EXOSC8 PE=1 SV=1	1e-10	sp|Q96B26|EXOS8_HUMAN
gi|220976401|gb|EED94728.1|	60	36521	9.2	2	2	2	2	Histidine biosynthesis trifunctional protein OS=Pichia pastoris GN=HIS4 PE=3 SV=1	1e-53	sp|P45353|HIS2_PICPA	GO:0009507//chloroplast
gi|220973829|gb|EED92159.1|	25	39850	4.4	1	1	1	1	Uncharacterized abhydrolase domain-containing protein DDB_G0269086 OS=Dictyostelium discoideum GN=DDB_G0269086 PE=1 SV=2	1e-14	sp|Q55EQ3|Y9086_DICDI	GO:0005794//Golgi apparatus
gi|220975829|gb|EED94157.1|	348	25006	20.8	10	10	3	3	Fucoxanthin-chlorophyll a-c binding protein D, chloroplastic (Fragment) OS=Macrocystis pyrifera GN=FCPD PE=2 SV=1	5e-11	sp|Q40298|FCPD_MACPY
gi|220976643|gb|EED94970.1|	757	58626	35.4	40	40	14	14	Probable secretory pathway GDP dissociation inhibitor 1 OS=Schizosaccharomyces pombe (strain 972 / ATCC 24843) GN=gdi1 PE=2 SV=1	2e-141	sp|Q10305|GDI1_SCHPO	GO:0005737//cytoplasm;GO:0048046//apoplast
gi|220970962|gb|EED89298.1|	54	31682	3.3	2	2	1	1	Probable endo-1,3(4)-beta-glucanase AFUB_029980 OS=Neosartorya fumigata (strain CEA10 / CBS 144.89 / FGSC A1163) GN=AFUB_029980 PE=3 SV=1	6e-34	sp|B0XTU6|EGLX_ASPFC	-
gi|220974177|gb|EED92507.1|	485	27010	14.3	12	12	2	2	Caroteno-chlorophyll a-c-binding protein (Fragment) OS=Amphidinium carterae PE=1 SV=1	3e-07	sp|P55738|CCAC_AMPCA	GO:0016020//membrane;GO:0009507//chloroplast
gi|220977178|gb|EED95505.1|	54	101290	2	1	1	1	1	-	-	-
gi|220976624|gb|EED94951.1|	751	57095	27.9	34	34	10	10	DEAD-box ATP-dependent RNA helicase 8 OS=Oryza sativa subsp. japonica GN=Os02g0641800 PE=2 SV=2	2e-175	sp|Q6H7S2|RH8_ORYSJ	-
gi|209583683|gb|ACI64369.1|	62	38114	13.2	3	3	3	3	Vacuolar protein sorting-associated protein 26A OS=Xenopus tropicalis GN=vps26a PE=2 SV=1	6e-71	sp|Q28HT6|VP26A_XENTR	GO:0030904//retromer complex
gi|220973966|gb|EED92296.1|	13	71223	2	1	1	1	1	-	-	-	-
gi|220973122|gb|EED91453.1|	56	84047	2.4	1	1	1	1	UDP-galactose:fucoside alpha-3-galactosyltransferase OS=Dictyostelium discoideum GN=agtA PE=1 SV=1	4e-06	sp|Q54RP0|AGTA_DICDI
gi|220968399|gb|EED86747.1|	374	30765	16.1	13	13	3	3	Glutathione S-transferase 1 OS=Manduca sexta GN=GST1 PE=2 SV=1	1e-07	sp|P46430|GSTT1_MANSE
gi|220974402|gb|EED92731.1|	17	70242	1.8	1	1	1	1	Outer row dynein assembly protein 16 homolog OS=Homo sapiens GN=WDR69 PE=1 SV=1	3e-07	sp|Q8N136|WDR69_HUMAN
gi|220976169|gb|EED94497.1|	21	203773	0.6	1	1	1	1	Probable serine/threonine-protein kinase vps15 OS=Dictyostelium discoideum GN=vps15 PE=3 SV=1	4e-35	sp|Q54S77|VPS15_DICDI	-
gi|220969905|gb|EED88244.1|	473	120697	17.8	25	25	12	12	Cytochrome b2, mitochondrial OS=Hansenula anomala GN=CYB2 PE=1 SV=2	8e-09	sp|P09437|CYB2_HANAN	-
gi|220973583|gb|EED91913.1|	236	201071	5.7	14	14	8	8	Ankyrin repeat, PH and SEC7 domain containing protein secG OS=Dictyostelium discoideum GN=secG PE=2 SV=1	1e-36	sp|Q54KA7|SECG_DICDI	GO:0005737//cytoplasm
gi|220974257|gb|EED92587.1|	27	84370	1.6	2	2	1	1	-	-	-
gi|220973903|gb|EED92233.1|	46	23960	5.2	1	1	1	1	Thylakoid lumenal 15.0 kDa protein 2, chloroplastic OS=Arabidopsis thaliana GN=At5g52970 PE=1 SV=2	1e-30	sp|Q9LVV5|TL15B_ARATH	GO:0044424//intracellular part
gi|220967805|gb|EED86181.1|	89	62820	11	6	6	4	4	Uncharacterized protein ycf45 OS=Odontella sinensis GN=ycf45 PE=3 SV=1	3e-178	sp|P49540|YCF45_ODOSI	GO:0009507//chloroplast
gi|209583502|gb|ACI64188.1|	36	42277	4.8	1	1	1	1	1-aminocyclopropane-1-carboxylate synthase 11 OS=Arabidopsis thaliana GN=ACS11 PE=1 SV=1	4e-52	sp|Q9S9U6|1A111_ARATH	-
gi|220970324|gb|EED88662.1|	41	19029	19.2	2	1	2	1	Peroxisomal 2,4-dienoyl-CoA reductase OS=Arabidopsis thaliana GN=At3g12800 PE=2 SV=1	3e-31	sp|Q9LTV6|DECR2_ARATH	GO:0016020//membrane
gi|220969014|gb|EED87357.1|	343	45230	19.1	9	9	6	6		2e-11	sp|Q84PB3|IF4G1_ORYSJ	-
gi|220975134|gb|EED93463.1|	23	79722	1.3	1	1	1	1	Pre-mRNA-splicing ATP-dependent RNA helicase prp28 OS=Emericella nidulans (strain FGSC A4 / ATCC 38163 / CBS 112.46 / NRRL 194 / M139) GN=prp28 PE=3 SV=2	3e-22	sp|Q5BCU6|PRP28_EMENI	-
gi|220973229|gb|EED91560.1|	24	92640	1.7	1	1	1	1	Myosin-I heavy chain OS=Dictyostelium discoideum GN=myoI PE=1 SV=1	2e-135	sp|Q9U1M8|MYOI_DICDI	GO:0016459//myosin complex
gi|220978357|gb|EED96683.1|	782	51506	18.6	27	27	7	7	Protein TIC 20-II, chloroplastic OS=Arabidopsis thaliana GN=TIC20-II PE=2 SV=1	1e-09	sp|O82251|TI202_ARATH	-
gi|209583475|gb|ACI64161.1|	39	47316	2.9	1	1	1	1	Probable protease sohB (Fragment) OS=Buchnera aphidicola subsp. Schlechtendalia chinensis GN=sohB PE=3 SV=1	1e-28	sp|Q44600|SOHB_BUCSC	GO:0005886//plasma membrane
gi|220978330|gb|EED96656.1|	53	93378	1.9	1	1	1	1	-	-	-
gi|209585719|gb|ACI64404.1|	93	33193	10.8	3	3	2	2	-	-	-
gi|220968440|gb|EED86788.1|	30	155362	1.5	1	1	1	1	-	-	-
gi|220973979|gb|EED92309.1|	37	72787	2.2	1	1	1	1	-	-	-
gi|220978191|gb|EED96517.1|	136	21383	29.2	3	3	3	3	50S ribosomal protein L15 OS=Prochlorococcus marinus (strain SARG / CCMP1375 / SS120) GN=rplO PE=3 SV=1	1e-31	sp|Q7V9X9|RL15_PROMA	GO:0015934//large ribosomal subunit
gi|220970389|gb|EED88726.1|	35	83575	3.9	2	2	2	2	DNA topoisomerase 1 OS=Arabidopsis thaliana GN=TOP1 PE=1 SV=1	3e-121	sp|P30181|TOP1_ARATH	GO:0005694//chromosome
gi|220968000|gb|EED86360.1|	213	71510	7.3	10	10	4	4	ABC transporter E family member 2 OS=Arabidopsis thaliana GN=ABCE2 PE=2 SV=1	0	sp|Q8LPJ4|AB2E_ARATH	-
gi|220977818|gb|EED96144.1|	99	76958	1.6	4	4	1	1	-	-	-
gi|220971842|gb|EED90175.1|	173	41011	9.2	5	5	2	2	Alpha-soluble NSF attachment protein 2 OS=Arabidopsis thaliana GN=ASNAP2 PE=1 SV=1	5e-44	sp|Q9SPE6|SNAA2_ARATH	GO:0005622//intracellular
gi|220977638|gb|EED95964.1|	270	80627	11.1	12	12	5	5	2-isopropylmalate synthase 2, chloroplastic OS=Arabidopsis thaliana GN=IPMS2 PE=1 SV=1	0	sp|Q9C550|LEU12_ARATH	GO:0009941//chloroplast envelope
gi|220969993|gb|EED88332.1|	1296	165384	26	55	55	26	26	Probable phosphoribosylformylglycinamidine synthase, chloroplastic/mitochondrial OS=Arabidopsis thaliana GN=At1g74260 PE=1 SV=3	0	sp|Q9M8D3|PUR4_ARATH	GO:0005739//mitochondrion;GO:0009570//chloroplast stroma
gi|220972636|gb|EED90968.1|	859	81294	29.8	30	30	14	14	Phosphoglucomutase, cytoplasmic OS=Bromus inermis GN=PGM1 PE=2 SV=1	5e-159	sp|Q9SNX2|PGMC_BROIN	GO:0044435//plastid part;GO:0044445//cytosolic part;GO:0009507//chloroplast;GO:0005634//nucleus;GO:0005886//plasma membrane;GO:0048046//apoplast
gi|209583663|gb|ACI64349.1|	402	37687	26.8	16	16	6	6	Mitochondrial aspartate-glutamate transporter AGC1 OS=Saccharomyces cerevisiae (strain ATCC 204508 / S288c) GN=AGC1 PE=1 SV=1	6e-07	sp|Q12482|AGC1_YEAST	GO:0043231//intracellular membrane-bounded organelle;GO:0044444//cytoplasmic part;GO:0016021//integral to membrane
gi|220976208|gb|EED94536.1|	17	48384	2.6	1	1	1	1	Probable quinone oxidoreductase OS=Schizosaccharomyces pombe (strain 972 / ATCC 24843) GN=zta1 PE=1 SV=2	3e-08	sp|O74489|QOR_SCHPO	GO:0009507//chloroplast;GO:0044435//plastid part
gi|220968044|gb|EED86401.1|	43	181434	0.6	2	2	1	1	Pentatricopeptide repeat-containing protein At5g02860 OS=Arabidopsis thaliana GN=At5g02860 PE=2 SV=1	3e-06	sp|Q9LYZ9|PP362_ARATH
gi|220972154|gb|EED90487.1|	82	50614	2.9	2	2	1	1	-	-	-
gi|209585705|gb|ACI64390.1|	29	89090	1.3	1	1	1	1	Suppressor protein SRP40 OS=Saccharomyces cerevisiae (strain ATCC 204508 / S288c) GN=SRP40 PE=1 SV=2	7e-06	sp|P32583|SRP40_YEAST
gi|220974412|gb|EED92741.1|	1245	42652	40.1	38	38	11	11	-	-	-
gi|220976003|gb|EED94331.1|	44	25725	7.5	1	1	1	1	ER membrane protein complex subunit 2 OS=Danio rerio GN=emc2 PE=2 SV=1	4e-34	sp|Q6TGY8|EMC2_DANRE
gi|220972187|gb|EED90520.1|	155	34518	12.5	9	1	3	1	Myosin light chain kinase A OS=Dictyostelium discoideum GN=mlkA PE=1 SV=2	3e-65	sp|P25323|MYLKA_DICDI	-
gi|220971370|gb|EED89705.1|	97	199993	0.9	1	1	1	1	DNA repair protein RAD50 OS=Homo sapiens GN=RAD50 PE=1 SV=1	3e-66	sp|Q92878|RAD50_HUMAN	GO:0005634//nucleus
gi|220977341|gb|EED95667.1|	2979	52888	48.9	91	4	16	1	Inositol 2-dehydrogenase OS=Rhizobium meliloti (strain 1021) GN=idhA PE=1 SV=2	9e-54	sp|O68965|MI2D_RHIME	-
gi|220968908|gb|EED87252.1|	25	126890	1.2	1	1	1	1	DNA repair protein complementing XP-C cells homolog OS=Mus musculus GN=Xpc PE=1 SV=2	5e-07	sp|P51612|XPC_MOUSE	GO:0005634//nucleus
gi|220968506|gb|EED86853.1|	1129	19860	33.1	41	41	4	4	-	-	-
gi|220969156|gb|EED87498.1|	28	127707	1.8	2	2	2	2	Argininosuccinate lyase 2 OS=Rhizobium loti (strain MAFF303099) GN=argH2 PE=3 SV=1	2e-11	sp|Q981V0|ARLY2_RHILO	-
gi|220969426|gb|EED87767.1|	216	46755	16.6	7	7	4	4	Chaperone protein DnaJ OS=Caldicellulosiruptor saccharolyticus (strain ATCC 43494 / DSM 8903) GN=dnaJ PE=3 SV=1	2e-12	sp|A4XKA5|DNAJ_CALS8	-
gi|220972583|gb|EED90915.1|	43	56989	2.7	1	1	1	1	Chitobiosyldiphosphodolichol beta-mannosyltransferase OS=Mus musculus GN=Alg1 PE=2 SV=3	2e-07	sp|Q921Q3|ALG1_MOUSE	-
gi|220977141|gb|EED95468.1|	266	17896	18.2	10	10	2	2	Photosystem II 12 kDa extrinsic protein, chloroplastic OS=Phaeodactylum tricornutum GN=psbU PE=3 SV=1	8e-32	sp|Q84XB6|PSBU_PHATR	GO:0009654//oxygen evolving complex;GO:0019898//extrinsic to membrane
gi|220968724|gb|EED87068.1|	102	13992	42.5	4	4	4	4	Sorting nexin-30 OS=Danio rerio GN=snx30 PE=2 SV=1	3e-10	sp|Q566W7|SNX30_DANRE	GO:0005768//endosome;GO:0016020//membrane
gi|220976570|gb|EED94897.1|	99	43883	20.8	6	6	5	5	Transaldolase OS=Alteromonas macleodii (strain DSM 17117 / Deep ecotype) GN=tal PE=3 SV=1	8e-114	sp|B4RX40|TAL_ALTMD	GO:0005737//cytoplasm
gi|220975626|gb|EED93954.1|	254	52174	28	18	18	9	9	-	-	-	GO:0043231//intracellular membrane-bounded organelle;GO:0044444//cytoplasmic part
gi|220970776|gb|EED89112.1|	4998	24259	53.9	147	147	9	9	-	-	-	-
gi|220973514|gb|EED91844.1|	150	8999	31.9	5	5	2	2	Cold shock protein 2 OS=Arabidopsis thaliana GN=CSP2 PE=1 SV=1	2e-15	sp|Q41188|CSP2_ARATH	GO:0005829//cytosol;GO:0005634//nucleus
gi|220972929|gb|EED91260.1|	175	44760	19.4	6	6	4	4	Eukaryotic translation initiation factor 3 subunit H OS=Arabidopsis thaliana GN=TIF3H1 PE=2 SV=2	2e-54	sp|Q9C5Z2|EIF3H_ARATH
gi|220975604|gb|EED93932.1|	122	78910	11.1	9	9	6	6	Arginine--tRNA ligase OS=Anabaena variabilis (strain ATCC 29413 / PCC 7937) GN=argS PE=3 SV=1	0	sp|Q3M769|SYR_ANAVT	GO:0005829//cytosol;GO:0005739//mitochondrion;GO:0009570//chloroplast stroma
gi|220969810|gb|EED88150.1|	40	81620	1.6	1	1	1	1	-	-	-
gi|209586273|gb|ACI64958.1|	47	84717	2.4	1	1	1	1	Arylsulfatase E OS=Macaca fascicularis GN=ARSE PE=2 SV=1	1e-07	sp|Q60HH5|ARSE_MACFA	-
gi|220977854|gb|EED96180.1|	226	93314	10.8	7	3	5	3	-	-	-	-
gi|220968831|gb|EED87175.1|	155	48633	10.9	6	6	3	3	-	-	-	-
gi|220975668|gb|EED93996.1|	129	72299	9.9	4	4	4	4	6-phosphogluconate dehydrogenase, decarboxylating (Fragment) OS=Sus scrofa GN=PGD PE=2 SV=3	1e-22	sp|P14332|6PGD_PIG	-
gi|220976192|gb|EED94520.1|	68	52196	14.1	5	5	4	4	Uroporphyrinogen decarboxylase OS=Synechococcus sp. (strain ATCC 27264 / PCC 7002 / PR-6) GN=hemE PE=3 SV=1	3e-97	sp|B1XIF6|DCUP_SYNP2	GO:0005737//cytoplasm
gi|220972295|gb|EED90627.1|	221	37435	20.3	9	9	4	4	Soluble inorganic pyrophosphatase 1, chloroplastic OS=Chlamydomonas reinhardtii GN=ppa1 PE=1 SV=1	9e-58	sp|Q93Y52|IPYR1_CHLRE	GO:0009507//chloroplast
gi|220972769|gb|EED91100.1|	372	35452	22.1	12	12	4	4	Triosephosphate isomerase OS=Herpetosiphon aurantiacus (strain ATCC 23779 / DSM 785) GN=tpiA PE=3 SV=1	3e-54	sp|A9AUN9|TPIS_HERA2	GO:0009536//plastid
gi|220971172|gb|EED89507.1|	134	39277	15.2	4	4	4	4	-	-	-
gi|220968035|gb|EED86393.1|	1759	16781	56.5	62	62	6	6	Fucoxanthin-chlorophyll a-c binding protein C, chloroplastic OS=Phaeodactylum tricornutum GN=FCPC PE=2 SV=1	3e-07	sp|Q08586|FCPC_PHATR
gi|220971708|gb|EED90042.1|	173	99405	5.4	3	3	3	3	-	-	-
gi|220973755|gb|EED92085.1|	171	66137	8.3	6	6	3	3	Eukaryotic peptide chain release factor GTP-binding subunit OS=Saccharomyces cerevisiae (strain ATCC 204508 / S288c) GN=SUP35 PE=1 SV=1	5e-119	sp|P05453|ERF3_YEAST	GO:0005829//cytosol;GO:0005773//vacuole
gi|125987559|sp|A0T0X8.1|RK22_THAPS	250	16990	11.3	6	6	1	1	50S ribosomal protein L22, chloroplastic OS=Thalassiosira pseudonana GN=rpl22 PE=3 SV=1	2e-62	sp|A0T0X8|RK22_THAPS	GO:0015934//large ribosomal subunit;GO:0009507//chloroplast
gi|220975284|gb|EED93612.1|	104	60698	7.4	5	5	3	3	Omega-6 fatty acid desaturase, endoplasmic reticulum OS=Arabidopsis thaliana GN=FAD2 PE=2 SV=1	2e-56	sp|P46313|FAD6E_ARATH	-
gi|220972057|gb|EED90390.1|	346	103764	8.8	12	12	6	6	N-terminal kinase-like protein OS=Homo sapiens GN=SCYL1 PE=1 SV=1	1e-49	sp|Q96KG9|NTKL_HUMAN	-
gi|220975400|gb|EED93728.1|	33	25672	3.7	1	1	1	1	Protein OPI10 homolog OS=Schizosaccharomyces pombe (strain 972 / ATCC 24843) GN=SPBC21H7.06c PE=2 SV=1	9e-10	sp|O60175|OPI10_SCHPO	-
gi|220970529|gb|EED88866.1|	118	60453	6.5	5	5	2	2		7e-71	sp|Q9M884|MPI1_ARATH	-
gi|220974167|gb|EED92497.1|	61	37977	4.9	2	2	1	1	(-)-isopiperitenone reductase OS=Mentha piperita PE=1 SV=1	2e-06	sp|Q6WAU1|IPIPR_MENPI	-
gi|220971500|gb|EED89834.1|	54	63735	7.5	4	4	3	3	Apocarotenoid-15,15'-oxygenase OS=Synechocystis sp. (strain PCC 6803 / Kazusa) GN=sll1541 PE=1 SV=1	5e-49	sp|P74334|ACOX_SYNY3
gi|220977114|gb|EED95441.1|	58	93009	5.6	4	4	4	4	Ubiquitin carboxyl-terminal hydrolase 33 OS=Homo sapiens GN=USP33 PE=1 SV=2	4e-12	sp|Q8TEY7|UBP33_HUMAN	-
gi|220976424|gb|EED94751.1|	402	25249	38.3	14	14	6	6	Ras-related protein Rab-5C OS=Bos taurus GN=RAB5C PE=2 SV=1	4e-62	sp|Q58DS9|RAB5C_BOVIN	GO:0044464//cell part
gi|220975636|gb|EED93964.1|	22	75757	1.5	1	1	1	1	Probable 5'-nucleotidase OS=Treponema pallidum (strain Nichols) GN=TP_0104 PE=3 SV=1	6e-07	sp|O83142|5NTD_TREPA	-
gi|220974179|gb|EED92509.1|	26	65934	2.8	1	1	1	1	-	-	-
gi|220969353|gb|EED87694.1|	1226	76234	36.8	52	52	17	17	Polyadenylate-binding protein, cytoplasmic and nuclear OS=Emericella nidulans (strain FGSC A4 / ATCC 38163 / CBS 112.46 / NRRL 194 / M139) GN=pab1 PE=2 SV=2	1e-18	sp|Q5B630|PABP_EMENI	-
gi|220969659|gb|EED87999.1|	25	110697	1.8	1	1	1	1		7e-19	sp|Q66GI4|PRRP1_ARATH	GO:0043231//intracellular membrane-bounded organelle
gi|74325171|ref|YP_316591.1|	248	33538	15.4	14	14	3	3	Cytochrome c oxidase subunit 2 (Fragment) OS=Tinamus major GN=MT-CO2 PE=3 SV=1	4e-53	sp|O03895|COX2_TINMA	GO:0005743//mitochondrial inner membrane;GO:0070469//respiratory chain;GO:0016021//integral to membrane
gi|220968460|gb|EED86808.1|	275	160799	5.1	10	10	4	4	-	-	-
gi|220970599|gb|EED88936.1|	176	41793	10.3	7	2	3	2	Ribosomal large subunit pseudouridine synthase A OS=Vibrio parahaemolyticus serotype O3:K6 (strain RIMD 2210633) GN=rluA PE=3 SV=1	3e-29	sp|Q87LD3|RLUA_VIBPA	-
gi|220973233|gb|EED91564.1|	36	119614	1.6	1	1	1	1	Elongator complex protein 1 OS=Rattus norvegicus GN=Ikbkap PE=2 SV=1	9e-57	sp|Q8VHU4|ELP1_RAT	-
gi|220976297|gb|EED94624.1|	49	32157	5	1	1	1	1	-	-	-
gi|74325175|ref|YP_316595.1|	70	18052	12.2	2	2	1	1	Ribosomal protein S13, mitochondrial OS=Marchantia polymorpha GN=RPS13 PE=3 SV=2	5e-15	sp|P26872|RT13_MARPO	GO:0005840//ribosome;GO:0009507//chloroplast;GO:0005739//mitochondrion
gi|220974104|gb|EED92434.1|	95	78765	6.1	5	5	3	3	Sorting assembly machinery 50 kDa subunit OS=Saccharomyces cerevisiae (strain ATCC 204508 / S288c) GN=SAM50 PE=1 SV=1	1e-06	sp|P53969|SAM50_YEAST	GO:0019867//outer membrane
gi|220976449|gb|EED94776.1|	55	66324	1.7	2	2	1	1	-	-	-
gi|220969654|gb|EED87994.1|	22	23578	5	1	1	1	1	Probable GTP-binding protein EngB OS=Brucella abortus (strain 2308) GN=engB PE=3 SV=2	9e-20	sp|Q2YJR1|ENGB_BRUA2	-
gi|220977428|gb|EED95754.1|	83	52207	7.2	2	2	2	2	-	-	-	-
gi|220969958|gb|EED88297.1|	68	78423	2.1	2	2	1	1	-	-	-
gi|220969459|gb|EED87800.1|	325	38676	23.9	16	16	6	6	Glyoxylase B2 OS=Dictyostelium discoideum GN=gloB2 PE=3 SV=1	3e-79	sp|Q54EJ5|GLOB2_DICDI	-
gi|220975679|gb|EED94007.1|	100	87499	2.8	1	1	1	1	-	-	-
gi|220973464|gb|EED91794.1|	73	33519	9.2	4	4	2	2	-	-	-
gi|220972387|gb|EED90719.1|	54	45638	3.3	1	1	1	1	Probable D-lactate dehydrogenase, mitochondrial OS=Homo sapiens GN=LDHD PE=1 SV=1	8e-65	sp|Q86WU2|LDHD_HUMAN	GO:0005739//mitochondrion
gi|220975912|gb|EED94240.1|	302	86353	18.8	12	12	9	9	Electron transfer flavoprotein-ubiquinone oxidoreductase, mitochondrial OS=Bos taurus GN=ETFDH PE=2 SV=1	1e-159	sp|Q2KIG0|ETFD_BOVIN	GO:0005739//mitochondrion
gi|220973912|gb|EED92242.1|	379	83661	16.8	16	16	9	9	-	-	-
gi|220977809|gb|EED96135.1|	719	61311	24.8	26	26	12	12	-	-	-
gi|220973213|gb|EED91544.1|	124	46757	16.3	4	4	3	3		2e-51	sp|Q7XTJ3|ODPA3_ORYSJ	-
gi|220972413|gb|EED90745.1|	35	53787	2.9	1	1	1	1	CAAX prenyl protease 2 OS=Drosophila melanogaster GN=Sras PE=2 SV=3	2e-19	sp|Q9U1H8|FACE2_DROME	GO:0016020//membrane;GO:0005783//endoplasmic reticulum
gi|220969001|gb|EED87344.1|	758	37652	22.8	36	36	5	5		5e-33	sp|Q9MA90|PNC1_ARATH	GO:0043231//intracellular membrane-bounded organelle;GO:0016021//integral to membrane;GO:0044444//cytoplasmic part
gi|220968696|gb|EED87041.1|	32	22352	7.8	1	1	1	1	-	-	-
gi|220970384|gb|EED88721.1|	792	100354	21.7	25	25	12	12	Protein transport protein Sec24-like At3g07100 OS=Arabidopsis thaliana GN=At3g07100 PE=1 SV=2	1e-158	sp|Q9SFU0|SC24A_ARATH	GO:0030127//COPII vesicle coat
gi|220974882|gb|EED93211.1|	103	76233	6.6	4	4	3	3	Chaperone protein DnaJ OS=Salinibacter ruber (strain DSM 13855 / M31) GN=dnaJ PE=3 SV=1	4e-16	sp|Q2S030|DNAJ_SALRD	-
gi|220973338|gb|EED91669.1|	151	144496	3.4	9	9	3	3	CWF19-like protein 1 homolog OS=Caenorhabditis elegans GN=F17A9.2 PE=2 SV=2	7e-17	sp|O16216|C19L1_CAEEL	-
gi|220972716|gb|EED91047.1|	97	9264	21.9	3	3	1	1	Protein dpy-30 homolog OS=Bos taurus GN=DPY30 PE=3 SV=1	8e-12	sp|Q2NKU6|DPY30_BOVIN	-
gi|220976447|gb|EED94774.1|	48	53735	6.6	2	2	2	2	DnaJ homolog subfamily C member 7 homolog OS=Dictyostelium discoideum GN=dnajc7 PE=1 SV=1	9e-08	sp|Q54IP0|DNJC7_DICDI	GO:0005788//endoplasmic reticulum lumen;GO:0005886//plasma membrane
gi|220976416|gb|EED94743.1|	1530	79027	18.6	44	38	9	8	Pyrophosphate-energized vacuolar membrane proton pump OS=Hordeum vulgare PE=2 SV=2	0	sp|Q06572|AVP_HORVU	GO:0000325//plant-type vacuole;GO:0005774//vacuolar membrane;GO:0009507//chloroplast;GO:0005887//integral to plasma membrane
gi|220971911|gb|EED90244.1|	122	29902	14.5	4	4	3	3	Thylakoid lumenal 15 kDa protein 1, chloroplastic OS=Arabidopsis thaliana GN=At2g44920 PE=1 SV=2	5e-20	sp|O22160|TL15A_ARATH	GO:0009579//thylakoid
gi|220971019|gb|EED89355.1|	45	21142	26	3	3	3	3	NADH dehydrogenase [ubiquinone] iron-sulfur protein 8-A, mitochondrial OS=Arabidopsis thaliana GN=At1g79010 PE=1 SV=1	2e-70	sp|Q42599|NDS8A_ARATH	GO:0005886//plasma membrane;GO:0005747//mitochondrial respiratory chain complex I
gi|220978057|gb|EED96383.1|	189	70633	7.6	8	8	4	4	Glutamine--tRNA ligase OS=Pseudomonas aeruginosa (strain UCBPP-PA14) GN=glnS PE=3 SV=1	1e-165	sp|Q02KT5|SYQ_PSEAB	GO:0005737//cytoplasm
gi|220978394|gb|EED96720.1|	174	34791	14.6	6	6	3	3	Proteasome subunit alpha type-3 (Fragment) OS=Acanthamoeba castellanii PE=2 SV=1	8e-65	sp|P90513|PSA3_ACACA	GO:0005829//cytosol;GO:0005774//vacuolar membrane;GO:0019773//proteasome core complex, alpha-subunit complex;GO:0005634//nucleus;GO:0048046//apoplast
gi|220977049|gb|EED95376.1|	128	43036	17	7	7	4	4	-	-	-
gi|220974563|gb|EED92892.1|	21	34276	3.7	1	1	1	1	Dynactin subunit 1 OS=Xenopus laevis GN=dctn1 PE=2 SV=1	5e-08	sp|Q6PCJ1|DCTN1_XENLA
gi|220978228|gb|EED96554.1|	65	36978	3.8	3	3	1	1	GTPase Der OS=Chlamydia trachomatis serovar A (strain HAR-13 / ATCC VR-571B) GN=der PE=3 SV=1	4e-07	sp|Q3KKZ1|DER_CHLTA	GO:0005739//mitochondrion
gi|220977334|gb|EED95660.1|	56	19683	12.4	1	1	1	1	Probable spermidine synthase OS=Sulfolobus islandicus (strain M.16.27) GN=speE PE=3 SV=1	4e-17	sp|C3N5P4|SPEE_SULIA	-
gi|220978189|gb|EED96515.1|	112	8271	26.9	3	3	1	1	-	-	-	-
gi|220975473|gb|EED93801.1|	32	35873	4.7	2	2	2	2	Trafficking protein particle complex subunit 6B OS=Mus musculus GN=Trappc6b PE=2 SV=1	9e-18	sp|Q9D289|TPC6B_MOUSE
gi|220970991|gb|EED89327.1|	288	36075	15.1	7	7	3	3	Adenylate kinase, chloroplastic OS=Zea mays GN=ADK1 PE=1 SV=1	2e-66	sp|P43188|KADC_MAIZE	GO:0009570//chloroplast stroma
gi|220970968|gb|EED89304.1|	73	70457	5.4	2	2	2	2	-	-	-
gi|220972126|gb|EED90459.1|	50	35730	11.6	2	2	2	2	Shikimate kinase OS=Synechococcus sp. (strain JA-2-3B'a(2-13)) GN=aroK PE=3 SV=1	2e-32	sp|Q2JKT7|AROK_SYNJB	GO:0005737//cytoplasm
gi|74325178|ref|YP_316598.1|	38	30661	5.8	1	1	1	1	50S ribosomal protein L6 OS=Jannaschia sp. (strain CCS1) GN=rplF PE=3 SV=1	5e-20	sp|Q28UT9|RL6_JANSC	GO:0005840//ribosome;GO:0009507//chloroplast;GO:0005739//mitochondrion
gi|220976818|gb|EED95145.1|	1107	17849	10.8	23	23	1	1	V-type proton ATPase 16 kDa proteolipid subunit OS=Pleurochrysis carterae GN=VAP PE=2 SV=1	2e-52	sp|Q43362|VATL_PLECA	GO:0033179//proton-transporting V-type ATPase, V0 domain;GO:0016021//integral to membrane
gi|220974959|gb|EED93288.1|	241	24650	9.1	18	18	4	4	-	-	-	GO:0009706//chloroplast inner membrane;GO:0009534//chloroplast thylakoid
gi|220977512|gb|EED95838.1|	53	135678	1.3	1	1	1	1	-	-	-
gi|220977753|gb|EED96079.1|	17	56913	1.7	1	1	1	1	-	-	-
gi|220970551|gb|EED88888.1|	90	29077	17.3	3	3	2	2	-	-	-	-
gi|220970840|gb|EED89176.1|	59	36519	9.4	2	2	2	2	-	-	-
gi|220975296|gb|EED93624.1|	309	21304	29.2	11	11	4	4	Cytochrome b-c1 complex subunit Rieske-1, mitochondrial (Fragment) OS=Nicotiana tabacum PE=2 SV=1	2e-56	sp|P49729|UCRI1_TOBAC	GO:0070469//respiratory chain;GO:0005739//mitochondrion
gi|220977611|gb|EED95937.1|	98	42969	19.4	5	5	5	5	Apyrase OS=Cimex lectularius GN=APY PE=1 SV=1	1e-52	sp|O96559|APY_CIMLE	-
gi|220976983|gb|EED95310.1|	63	28441	20.4	2	2	2	2	DBH-like monooxygenase protein 2 homolog OS=Danio rerio GN=moxd2 PE=2 SV=2	4e-09	sp|Q08CS6|MOXD2_DANRE
gi|220967775|gb|EED86151.1|	800	47251	50.7	37	37	13	13	Magnesium-chelatase subunit chlI OS=Odontella sinensis GN=chlI PE=3 SV=1	0	sp|P49469|CHLI_ODOSI	GO:0009842//cyanelle;GO:0009507//chloroplast
gi|220975671|gb|EED93999.1|	180	90110	14.2	8	8	6	6	Probable nucleolar GTP-binding protein 1 OS=Caenorhabditis elegans GN=T07A9.9 PE=2 SV=1	2e-139	sp|O44411|NOG1_CAEEL	GO:0005730//nucleolus
gi|220968964|gb|EED87308.1|	24	22979	7.4	1	1	1	1	N-alpha-acetyltransferase 20 OS=Dictyostelium discoideum GN=nat5 PE=3 SV=2	8e-60	sp|Q8SSN5|NAA20_DICDI	-
gi|220970458|gb|EED88795.1|	43	77020	5.3	3	3	3	3	Putative ribosome biogenesis protein C8F11.04 OS=Schizosaccharomyces pombe (strain 972 / ATCC 24843) GN=SPAC8F11.04 PE=2 SV=1	1e-17	sp|Q9UT32|RL1DB_SCHPO	GO:0015934//large ribosomal subunit
gi|220969564|gb|EED87904.1|	153	55092	12.5	11	11	6	6	Light-dependent protochlorophyllide reductase OS=Plectonema boryanum GN=por PE=3 SV=2	3e-37	sp|O66148|POR_PLEBO	GO:0044434//chloroplast part
gi|209586057|gb|ACI64742.1|	36	95676	1.4	1	1	1	1	-	-	-
gi|220972624|gb|EED90956.1|	35	49838	2.9	1	1	1	1	-	-	-	GO:0016021//integral to membrane
gi|220974558|gb|EED92887.1|	471	67131	25.1	13	13	8	8	Probable serine/threonine-protein kinase nek3 OS=Dictyostelium discoideum GN=nek3 PE=3 SV=1	8e-10	sp|Q86I06|NEK3_DICDI	-
gi|220972722|gb|EED91053.1|	63	36119	7.8	2	2	2	2	-	-	-
gi|220969310|gb|EED87651.1|	65	63294	6.2	3	3	2	2	Ceramide synthase 5 OS=Homo sapiens GN=CERS5 PE=1 SV=1	2e-09	sp|Q8N5B7|CERS5_HUMAN	GO:0016021//integral to membrane
gi|220971420|gb|EED89754.1|	190	213546	4.2	12	12	6	6	DENN domain-containing protein 2A OS=Homo sapiens GN=DENND2A PE=2 SV=4	6e-09	sp|Q9ULE3|DEN2A_HUMAN
gi|220976783|gb|EED95110.1|	895	39536	42	27	27	9	9	3-oxoacyl-[acyl-carrier-protein] reductase 2, chloroplastic OS=Brassica napus GN=bkr2 PE=2 SV=1	1e-70	sp|Q93X67|FABG2_BRANA	-
gi|220976529|gb|EED94856.1|	135	40095	16.3	7	7	3	3		1e-57	sp|F4I907|GLYR2_ARATH	GO:0009570//chloroplast stroma
gi|220970771|gb|EED89107.1|	361	238792	9.4	22	22	14	14	-	-	-
gi|220973167|gb|EED91498.1|	254	46129	21.3	10	10	5	5	Probable 26S proteasome non-ATPase regulatory subunit 7 OS=Arabidopsis thaliana GN=RPN8 PE=2 SV=1	1e-75	sp|O24412|PSD7_ARATH	GO:0000502//proteasome complex;GO:0005634//nucleus
gi|220972695|gb|EED91026.1|	75	72957	1.8	3	3	1	1	-	-	-
gi|220975854|gb|EED94182.1|	216	108728	12.1	12	10	9	8	Chaperone protein ClpB OS=Wolinella succinogenes (strain ATCC 29543 / DSM 1740 / LMG 7466 / NCTC 11488 / FDC 602W) GN=clpB PE=3 SV=1	1e-77	sp|Q7M9X4|CLPB_WOLSU	GO:0005739//mitochondrion;GO:0009941//chloroplast envelope;GO:0009570//chloroplast stroma;GO:0016020//membrane
gi|220976707|gb|EED95034.1|	257	35476	30.5	20	20	8	8	Magnesium-protoporphyrin O-methyltransferase OS=Synechocystis sp. (strain PCC 6803 / Kazusa) GN=chlM PE=3 SV=1	1e-64	sp|Q55467|CHLM_SYNY3	GO:0009507//chloroplast
gi|220970744|gb|EED89080.1|	27	113646	1.5	1	1	1	1	Glycoprotein-N-acetylgalactosamine 3-beta-galactosyltransferase 1 OS=Xenopus laevis GN=c1galt1 PE=2 SV=1	4e-06	sp|Q6GNL1|C1GLT_XENLA
gi|220975377|gb|EED93705.1|	190	34732	28.4	7	7	4	4	-	-	-
gi|209586175|gb|ACI64860.1|	98	41590	9.2	3	3	2	2	Putative quercetin 2,3-dioxygenase sll1773 OS=Synechocystis sp. (strain PCC 6803 / Kazusa) GN=sll1773 PE=3 SV=1	6e-09	sp|P73623|Y1773_SYNY3
gi|209586004|gb|ACI64689.1|	90	129466	4.4	3	3	3	3	Probable proton ATPase 1A OS=Leishmania donovani GN=H1A PE=2 SV=2	0	sp|P11718|ATXA_LEIDO	GO:0016021//integral to membrane
gi|220969532|gb|EED87873.1|	26	169931	1.2	1	1	1	1	-	-	-
gi|220968559|gb|EED86905.1|	51	53092	3	2	2	1	1	-	-	-	GO:0016020//membrane
gi|220975544|gb|EED93872.1|	80	133181	2.1	4	4	2	2	-	-	-	-
gi|220971297|gb|EED89632.1|	42	30025	4.6	1	1	1	1	rRNA-processing protein FCF1 homolog OS=Pongo abelii GN=FCF1 PE=2 SV=1	6e-71	sp|Q5RFQ0|FCF1_PONAB
gi|220976088|gb|EED94416.1|	1988	72694	35.3	69	69	14	14	-	-	-
[truncated: 2,146 more rows]
