# Supplementary material for: High light stress triggers distinct proteomic responses in the marine diatom Thalassiosira pseudonana
Source: BMC Genomics. 2016 Dec 5;17:994. doi: 10.1186/s12864-016-3335-5 (PMC5139114; doi:10.1186/s12864-016-3335-5)
Supplement: Additional file 5: Table S3. — The significantly differentially expressed proteins regulated by high light (HL) (Fold change > 1.5 or < 0.67, P < 0.05). (XLS 72 kb) [file 12864_2016_3335_MOESM5_ESM.xls]

## Sheet: Sheet1
Table S3 The significantly differentially expressed proteins regulated by high light (HL)( Fold change > 1.5 or < 0.67, P < 0.05)
Accession number	Protein score	MW (kD)	Sequence coverage (%)	Number of total spectra	Number of unique spectra	Number of total peptides	Number of unique peptides	HL1/LL1(Ratio)(114/113)	HL2/LL2(Ratio)(116/115)	HL3/LL3(Ratio)(118/121)	Significance (P<0.05) (114/113)	Significance (P<0.05) (116/115)	Significance (P<0.05) (118/121)	HL/LL (Mean of Ratio)	HL/LL (SD of Ratio)	Protein name from uniprot_swissprot database	Uniprot_swissprot E-value	Uniprot_swissprot accession
gi|220975701|gb|EED94029.1|	1255	24.2	184598	50	46	27	26	1.526	1.815	1.6	*	*	-	1.647	0.150123	ABC transporter B family member 5 OS=Arabidopsis thaliana GN=ABCB5 PE=3 SV=1	3e-72	sp|Q9SYI3|AB5B_ARATH
gi|209586387|gb|ACI65072.1|	872	46.6	62738	31	31	16	16	1.398	1.781	1.736	-	*	*	1.63833	0.209347	Histone-lysine N-methyltransferase Su(var)3-9 OS=Drosophila melanogaster GN=Su(var)3-9 PE=1 SV=2	3e-25	sp|P45975|SUV39_DROME
gi|220969246|gb|EED87587.1|	496	9.7	307906	19	19	16	16	1.548	1.644	1.707	*	*	*	1.633	0.0800687	Nucleoprotein TPR OS=Homo sapiens GN=TPR PE=1 SV=3	4e-15	sp|P12270|TPR_HUMAN
gi|220973118|gb|EED91449.1|	1314	35.8	64329	59	59	14	14	1.614	1.641	1.61	*	*	*	1.62167	0.0168622	Adenosylhomocysteinase 2 OS=Arabidopsis thaliana GN=SAHH2 PE=1 SV=1	0	sp|Q9LK36|SAHH2_ARATH
gi|220974777|gb|EED93106.1|	1727	63.7	36325	66	66	14	14	1.522	1.868	1.522	*	*	-	1.63733	0.199763	prohibitin-like protein [Phaeodactylum tricornutum CCAP]	2e-73	sp|O04331|PHB3_ARATH
gi|220978341|gb|EED96667.1|	1221	55	32764	46	46	13	13	2.261	2.341	2.19	*	*	*	2.264	0.0755447	Mitochondrial prohibitin complex protein 2 OS=Caenorhabditis elegans GN=phb-2 PE=1 SV=2	4e-68	sp|P50093|PHB2_CAEEL
gi|220977601|gb|EED95927.1|	428	31	58755	24	24	12	12	1.595	2.056	1.614	*	*	-	1.755	0.260847	heat shock protein DnaJ [Cyanidioschyzon merolae strain 10D]	7e-17	sp|B9MJZ0|DNAJ_CALBD
gi|220968518|gb|EED86865.1|	675	35.5	42023	26	26	11	11	2.766	2.526	2.438	*	*	*	2.57667	0.169768	Pyridoxal biosynthesis lyase PdxS OS=Roseiflexus sp. (strain RS-1) GN=pdxS PE=3 SV=1	2e-97	sp|A5UY94|PDXS_ROSS1
gi|220969193|gb|EED87535.1|	466	23.2	66437	26	26	11	11	1.764	1.948	1.799	*	*	*	1.837	0.0977088	Thiol-disulfide isomerase and thioredoxins	3e-07	sp|Q8VBT0|TMX1_MOUSE
gi|220969384|gb|EED87725.1|	592	32.9	51827	29	29	11	11	1.602	1.475	1.513	*	-	*	1.53	0.065148	Glutamine synthetase cytosolic isozyme OS=Daucus carota GN=GLN1 PE=2 SV=1	8e-122	sp|O22504|GLNA1_DAUCA
gi|220967789|gb|EED86165.1|	498	37	45530	27	27	11	11	1.177	1.64	1.95	-	*	*	1.589	0.389015	Nucleoside-diphosphate-sugar epimerase OS=Odontella sinensis GN=ycf39 PE=3 SV=1	3e-154	sp|P49534|YCF39_ODOSI
gi|220974412|gb|EED92741.1|	1245	40.1	42652	38	38	11	11	1.581	2.02	1.731	*	*	*	1.77733	0.223137	-	-	-
gi|220974733|gb|EED93062.1|	509	17.9	80584	25	17	11	10	1.567	1.438	1.756	*	-	*	1.587	0.159941	Putative phagocytic receptor 1a OS=Dictyostelium discoideum GN=phg1a PE=2 SV=1	2e-116	sp|Q55FP0|PHG1A_DICDI
gi|220968544|gb|EED86890.1|	732	31.4	60283	26	26	10	10	1.768	1.716	1.519	*	*	*	1.66767	0.131348	Probable phosphoglycerate kinase OS=Caenorhabditis elegans GN=pgk-1 PE=1 SV=1	5e-128	sp|P91427|PGK_CAEEL
gi|220971606|gb|EED89940.1|	1185	38.9	35229	43	43	10	10	1.954	1.761	1.999	*	*	*	1.90467	0.126437	40S ribosomal protein S2 (Fragment) OS=Cricetulus griseus GN=RPS2 PE=2 SV=1	1e-84	sp|P46791|RS2_CRIGR
gi|220970841|gb|EED89177.1|	910	59	26002	35	35	9	9	1.931	2.054	1.972	*	*	*	1.98567	0.0626285	60S ribosomal protein L6 OS=Mesembryanthemum crystallinum GN=RPL6 PE=2 SV=1	6e-49	sp|P34091|RL6_MESCR
gi|220973471|gb|EED91801.1|	421	46.1	26691	22	22	8	8	1.781	2.058	2.27	*	*	*	2.03633	0.245219	40S ribosomal protein S11 OS=Dictyostelium discoideum GN=rps11 PE=1 SV=1	3e-48	sp|Q54S90|RS11_DICDI
gi|220967765|gb|EED86142.1|	303	64.1	15686	16	16	8	8	2.018	1.633	2.126	*	-	*	1.92567	0.259145	30S ribosomal protein S6, chloroplastic OS=Thalassiosira pseudonana GN=rps6 PE=3 SV=1	5e-53	sp|A0T104|RR6_THAPS
gi|220974955|gb|EED93284.1|	975	39.8	35975	28	28	8	8	2.014	1.85	2.196	*	-	*	2.02	0.173078	Thylakoid membrane protein slr0575 OS=Synechocystis sp. (strain PCC 6803 / Kazusa) GN=slr0575 PE=4 SV=1	1e-17	sp|Q55403|Y575_SYNY3
gi|220977252|gb|EED95578.1|	220	9.1	123319	8	8	8	8	1.774	1.982	1.908	*	*	*	1.888	0.105432	Probable periplasmic serine protease do/hhoA-like OS=Haemophilus influenzae (strain ATCC 51907 / DSM 11121 / KW20 / Rd) GN=HI_1259 PE=3 SV=1	4e-07	sp|P45129|HTOA_HAEIN
gi|220973565|gb|EED91895.1|	716	51.6	24666	40	40	8	8	1.657	2.632	2.765	-	*	*	2.35133	0.604976	Ubiquitin-60S ribosomal protein L40 OS=Eimeria bovis PE=2 SV=2	4e-32	sp|P46575|RL40_EIMBO
gi|220967856|gb|EED86229.1|	1430	27.4	67401	59	54	9	8	1.411	1.717	1.737	*	*	*	1.62167	0.182717	chitinase [Francisella philomiragia ]	-	-
gi|220975923|gb|EED94251.1|	695	26.3	41034	24	24	7	7	1.033	1.786	1.723	-	*	*	1.514	0.417748	-	-	-
gi|224493190|sp|A0T0Y5.1|RK5_THAPS	285	37	35216	13	13	7	7	1.832	1.83	2.66	*	*	*	2.10733	0.478624	50S ribosomal protein L5, chloroplastic OS=Thalassiosira pseudonana GN=rpl5 PE=3 SV=1	4e-137	sp|A0T0Y5|RK5_THAPS
gi|220977976|gb|EED96302.1|	166	12.2	74556	8	8	7	7	3.25	2.47	2.339	*	*	-	2.68633	0.492524	EH domain-containing protein 3 OS=Homo sapiens GN=EHD3 PE=1 SV=2	4e-21	sp|Q9NZN3|EHD3_HUMAN
gi|220970128|gb|EED88466.1|	349	41.4	24453	24	24	7	7	2.141	2.481	2.163	*	*	*	2.26167	0.190266	60S ribosomal protein L27 OS=Tetrahymena thermophila GN=RPL27 PE=1 SV=1	6e-27	sp|P0DJ19|RL27_TETTH
gi|220968788|gb|EED87132.1|	441	36.4	40680	21	21	7	7	1.781	1.317	1.74	*	*	*	1.61267	0.256874	-	-	-
gi|220975945|gb|EED94273.1|	568	32.5	32177	26	26	7	7	1.763	1.791	2.389	*	*	*	1.981	0.353616	-	-	-
gi|220972152|gb|EED90485.1|	353	23.3	43718	23	10	8	7	1.956	3.212	2.215	*	*	*	2.461	0.663152	ATP-dependent RNA helicase ded-1 OS=Neurospora crassa (strain ATCC 24698 / 74-OR23-1A / CBS 708.71 / DSM 1257 / FGSC 987) GN=ded-1 PE=3 SV=1	1e-127	sp|Q9P6U9|DED1_NEUCR
gi|220971047|gb|EED89383.1|	344	19	56867	15	15	7	7	1.818	1.504	1.976	*	*	*	1.766	0.240258	Chaperone protein dnaJ 3 OS=Arabidopsis thaliana GN=ATJ3 PE=1 SV=2	2e-73	sp|Q94AW8|DNAJ3_ARATH
gi|220978263|gb|EED96589.1|	206	27	42357	9	9	7	7	1.899	1.753	1.377	*	*	*	1.67633	0.269313	Retinol dehydrogenase 12 OS=Homo sapiens GN=RDH12 PE=1 SV=3	4e-18	sp|Q96NR8|RDH12_HUMAN
gi|220969732|gb|EED88072.1|	227	19.4	58713	10	10	7	7	1.621	1.695	1.527	*	*	*	1.61433	0.0841982	Uncharacterized aarF domain-containing protein kinase At4g31390, chloroplastic OS=Arabidopsis thaliana GN=At4g31390 PE=1 SV=1	1e-53	sp|Q8RWG1|Y4139_ARATH
gi|220976014|gb|EED94342.1|	276	9.8	111649	14	14	7	7	1.711	1.637	1.875	*	*	*	1.741	0.121803	cell division protein FtsY [Pseudoalteromonas haloplanktis]	-	-
gi|220970780|gb|EED89116.1|	224	14.6	72481	10	10	6	6	1.386	1.663	1.614	*	*	*	1.55433	0.147825	Glutamate--tRNA ligase, cytoplasmic OS=Saccharomyces cerevisiae (strain ATCC 204508 / S288c) GN=GUS1 PE=1 SV=3	2e-137	sp|P46655|SYEC_YEAST
gi|220973658|gb|EED91988.1|	185	36.4	32374	11	11	6	6	1.82	1.84	1.862	*	*	-	1.84067	0.0210079	-	-	-
gi|118411236|ref|YP_874630.1|	263	18.4	42027	11	11	6	6	1.609	1.289	1.688	*	-	*	1.52867	0.211283	Uncharacterized protein ycf89 OS=Odontella sinensis GN=ycf89-A PE=3 SV=1	5e-59	sp|P49827|YCF89_ODOSI
gi|220968209|gb|EED86558.1|	207	37.3	28757	11	11	6	6	1.574	1.627	1.695	*	*	*	1.632	0.0606548	Probable protease sohB OS=Buchnera aphidicola subsp. Acyrthosiphon pisum (strain APS) GN=sohB PE=3 SV=1	1e-50	sp|P57370|SOHB_BUCAI
gi|209583680|gb|ACI64366.1|	480	37.3	30051	17	16	7	6	3.275	4.401	3.251	*	*	*	3.64233	0.657134	Chlorophyll a-b binding protein CP24, chloroplastic OS=Spinacia oleracea PE=2 SV=1	1e-07	sp|P36494|CB4_SPIOL
gi|220977663|gb|EED95989.1|	231	22.6	36353	11	11	6	6	1.589	1.815	1.354	*	*	*	1.586	0.230515	-	-	-
gi|220969212|gb|EED87554.1|	348	23.7	46919	14	14	6	6	2.031	1.735	1.569	*	*	-	1.77833	0.234028	Mitochondrial import receptor subunit tom-70 OS=Neurospora crassa (strain ATCC 24698 / 74-OR23-1A / CBS 708.71 / DSM 1257 / FGSC 987) GN=tom-70 PE=2 SV=2	6e-11	sp|P23231|TOM70_NEUCR
gi|220977261|gb|EED95587.1|	243	15	65583	12	12	6	6	1.621	2.163	1.361	*	*	*	1.715	0.40918	-	-	-
gi|220975021|gb|EED93350.1|	172	17	57574	6	6	6	6	1.755	2.19	1.763	*	*	*	1.90267	0.24887	DEAD-box ATP-dependent RNA helicase 53 OS=Oryza sativa subsp. japonica GN=Os07g0143700 PE=2 SV=2	2e-79	sp|Q0D8N0|RH53_ORYSJ
gi|220973318|gb|EED91649.1|	236	38.7	23117	13	13	6	6	2.587	2.756	2.604	*	*	*	2.649	0.0930537	60S ribosomal protein L23a OS=Bos taurus GN=RPL23A PE=2 SV=1	3e-39	sp|Q24JY1|RL23A_BOVIN
gi|220971079|gb|EED89414.1|	1007	54.5	19973	35	35	6	6	1.596	1.69	1.881	*	*	*	1.72233	0.145225	60S ribosomal protein L23 OS=Rattus norvegicus GN=Rpl23 PE=2 SV=1	4e-58	sp|P62832|RL23_RAT
gi|209585963|gb|ACI64648.1|	114	17.6	48469	8	8	6	6	1.5	1.238	1.697	*	-	*	1.47833	0.230266	aldo-keto oxidoreductase [Thalassiosira pseudonana CCMP1335]	2e-39	sp|Q9GV41|PGFS_TRYBB
gi|220975231|gb|EED93560.1|	450	32.8	29749	25	24	7	6	1.826	1.557	1.664	*	*	*	1.68233	0.135434	60S ribosomal protein L13a OS=Cyanophora paradoxa PE=2 SV=1	5e-56	sp|P93099|RL13A_CYAPA
gi|220973009|gb|EED91340.1|	196	17	61973	14	14	6	6	2.232	2.631	1.756	*	*	*	2.20633	0.438064	Fatty acid desaturase 1 OS=Homo sapiens GN=FADS1 PE=1 SV=1	3e-07	sp|O60427|FADS1_HUMAN
gi|220977787|gb|EED96113.1|	563	20.7	27680	25	25	6	6	1.727	2.817	2.853	-	*	*	2.46567	0.639957	-	-	-
gi|317376197|sp|B8C6S5.1|FEN1_THAPS	257	15.1	57328	8	8	5	5	1.889	1.521	1.739	*	*	*	1.71633	0.185044	Flap endonuclease 1 OS=Thalassiosira pseudonana GN=FEN1 PE=3 SV=1	0	sp|B8C6S5|FEN1_THAPS
gi|220969287|gb|EED87628.1|	163	12.4	68294	7	7	5	5	2.723	3.511	2.412	*	*	*	2.882	0.56649	-	-	-
gi|220976243|gb|EED94570.1|	324	32.9	22130	21	21	5	5	3.139	3.139	3.625	*	*	*	3.301	0.280592	40S ribosomal protein S18 OS=Arabidopsis thaliana GN=RPS18A PE=1 SV=1	5e-57	sp|P34788|RS18_ARATH
gi|220977750|gb|EED96076.1|	122	7.3	98985	7	7	5	5	2.421	3.14	2.117	*	*	*	2.55933	0.525342	ABC transporter [Thalassiosira pseudonana CCMP1335]	3e-144	sp|Q9UG63|ABCF2_HUMAN
gi|220969145|gb|EED87487.1|	981	28.6	30222	25	25	5	5	3.098	5.051	3.381	*	*	*	3.84333	1.0554	Caroteno-chlorophyll a-c-binding protein (Fragment) OS=Amphidinium carterae PE=1 SV=1	9e-07	sp|P55738|CCAC_AMPCA
gi|209585830|gb|ACI64515.1|	350	32.6	28730	12	12	5	5	1.439	1.632	1.629	-	*	*	1.56667	0.110573	-	-	-
gi|220969960|gb|EED88299.1|	226	18.5	36494	8	8	5	5	2.508	2.054	4.609	*	*	*	3.057	1.36311	-	-	-
gi|220974651|gb|EED92980.1|	338	28.8	29951	16	16	5	5	1.513	1.705	1.638	*	*	*	1.61867	0.0974491	-	-	-
gi|220968847|gb|EED87191.1|	123	21.5	45752	6	6	5	5	1.749	1.171	1.904	*	-	*	1.608	0.386307	-	-	-
gi|220974914|gb|EED93243.1|	472	22.6	27340	18	18	5	5	1.789	1.351	1.723	*	-	*	1.621	0.236144	40S ribosomal protein S9 (Fragment) OS=Nicotiana tabacum GN=RPS9 PE=3 SV=1	1e-15	sp|P49214|RS9_TOBAC
gi|209585790|gb|ACI64475.1|	263	13.7	65327	11	11	5	5	1.685	2.221	1.958	-	*	*	1.95467	0.268016	Probable plastid-lipid-associated protein 13, chloroplastic OS=Arabidopsis thaliana GN=PAP13 PE=1 SV=2	9e-15	sp|Q8S9M1|PAP13_ARATH
gi|220977148|gb|EED95475.1|	221	15.4	44779	10	10	5	5	2.779	1.934	2.954	-	*	*	2.55567	0.545443	ribonuceoprotein [Thalassiosira pseudonana CCMP1335]	3e-26	sp|Q5SZQ8|CELF3_HUMAN
gi|220974977|gb|EED93306.1|	392	22	25757	15	15	5	5	2.2	1.998	1.906	*	*	*	2.03467	0.150391	60S ribosomal protein L11 (Fragment) OS=Toxocara canis GN=RPL11 PE=2 SV=1	6e-44	sp|Q94793|RL11_TOXCA
gi|220978378|gb|EED96704.1|	496	32.8	24685	18	18	5	5	2.102	1.825	1.853	*	*	*	1.92667	0.152487	-	-	-
gi|220972278|gb|EED90610.1|	234	10.7	67331	10	10	5	5	1.982	1.64	1.897	*	*	*	1.83967	0.178063	protein N-methyltransferase [Chlamydomonas reinhardtii]	-	-
gi|220977545|gb|EED95871.1|	339	22.4	44639	10	10	5	5	1.831	2.625	1.525	*	*	-	1.99367	0.567755	Ornithine cyclodeaminase 1 OS=Rhizobium meliloti (strain 1021) GN=ocd1 PE=3 SV=1	7e-32	sp|P58338|OCD1_RHIME
gi|220971690|gb|EED90024.1|	284	17	54782	12	7	7	5	1.895	1.66	1.242	*	*	-	1.599	0.330746	Phenylalanine--tRNA ligase, chloroplastic/mitochondrial OS=Arabidopsis thaliana GN=At3g58140 PE=1 SV=1	2e-113	sp|Q94K73|SYFM_ARATH
gi|220969632|gb|EED87972.1|	180	15.4	35536	7	7	4	4	1.463	1.756	1.623	-	*	*	1.614	0.146707	Probable aspartoacylase OS=Nostoc sp. (strain PCC 7120 / UTEX 2576) GN=alr3912 PE=3 SV=1	9e-46	sp|Q8YQC1|ASPA_NOSS1
gi|220969789|gb|EED88129.1|	108	5.1	114135	5	5	4	4	1.791	1.648	2.492	-	*	*	1.977	0.451698	Cyclopropane mycolic acid synthase 1 OS=Mycobacterium tuberculosis (strain ATCC 25177 / H37Ra) GN=cmaA1 PE=1 SV=1	1e-30	sp|A5U866|CMAS1_MYCTA
gi|220976680|gb|EED95007.1|	125	8.1	76949	4	4	4	4	1.888	1.426	2.429	*	-	*	1.91433	0.502018	-	-	-
gi|220968852|gb|EED87196.1|	181	10.7	49761	6	6	4	4	1.798	1.75	1.501	*	*	*	1.683	0.159433	serine palmitoyltransferase [Nannochloropsis gaditana CCMP526]	2e-58	sp|P91079|SPTC1_CAEEL
gi|220977080|gb|EED95407.1|	88	8.1	73468	5	5	4	4	2.176	2.06	2.425	*	-	*	2.22033	0.186495		-	-
gi|220976691|gb|EED95018.1|	571	26.5	21917	20	20	4	4	1.685	1.599	1.797	-	*	*	1.69367	0.0992841	60S ribosomal protein L27a (Fragment) OS=Sus scrofa GN=RPL27A PE=3 SV=3	5e-17	sp|Q29333|RL27A_PIG
gi|220973938|gb|EED92268.1|	294	18.4	54885	10	10	4	4	1.879	1.859	2.183	*	-	*	1.97367	0.181564	Inner membrane protein PPF-1, chloroplastic OS=Pisum sativum GN=PPF-1 PE=2 SV=2	3e-59	sp|Q9FY06|PPF1_PEA
gi|220974751|gb|EED93080.1|	1213	24.3	30624	41	41	4	4	1.47	1.649	1.563	*	*	*	1.56067	0.0895228	60S ribosomal protein L13 OS=Ictalurus punctatus GN=rpl13 PE=2 SV=3	3e-33	sp|Q90YV5|RL13_ICTPU
gi|220969130|gb|EED87472.1|	324	11.1	47274	13	13	4	4	2.059	2.009	2.06	*	*	*	2.04267	0.0291605	Chlorophyll a-b binding protein 6, chloroplastic OS=Arabidopsis thaliana GN=LHCA1 PE=1 SV=1	2e-06	sp|Q01667|CAB6_ARATH
gi|220971788|gb|EED90122.1|	258	9.2	84587	11	11	4	4	1.592	1.536	1.801	*	*	*	1.643	0.139667	urea transporter [Phaeodactylum tricornutum CCAP 1055/1]	0	sp|F4KD71|DUR3_ARATH
gi|220971023|gb|EED89359.1|	262	13.4	54101	14	14	4	4	2.046	1.794	1.687	-	*	*	1.84233	0.184316	-	-	-
gi|220976821|gb|EED95148.1|	299	29.9	22021	14	14	4	4	2.268	2.266	3.189	*	*	*	2.57433	0.532318	60S ribosomal protein L12-1 OS=Arabidopsis thaliana GN=RPL12A PE=1 SV=2	6e-56	sp|P50883|RL121_ARATH
gi|220971603|gb|EED89937.1|	148	23.9	16298	13	13	4	4	1.849	1.892	2.735	*	*	*	2.15867	0.499582	60S ribosomal protein L35a OS=Mus musculus GN=Rpl35a PE=2 SV=2	8e-24	sp|O55142|RL35A_MOUSE
gi|220975456|gb|EED93784.1|	329	22.7	20458	19	19	4	4	1.519	1.546	1.382	*	*	*	1.48233	0.0879337	60S ribosomal protein L24 OS=Neurospora crassa (strain ATCC 24698 / 74-OR23-1A / CBS 708.71 / DSM 1257 / FGSC 987) GN=rpl-24 PE=3 SV=1	3e-22	sp|Q7SDU2|RL24_NEUCR
gi|220969673|gb|EED88013.1|	389	26.9	35193	20	17	6	4	1.478	1.881	2.138	*	*	*	1.83233	0.332681	Ubiquinol oxidase, mitochondrial OS=Batrachochytrium dendrobatidis (strain JAM81 / FGSC 10211) GN=AOX PE=3 SV=1	4e-36	sp|F4P6T0|AOX_BATDJ
gi|220975250|gb|EED93578.1|	90	15.9	28530	6	6	4	4	2.645	2.052	2.072	*	*	*	2.25633	0.336744	glyoxal oxidase [Paxillus involutus ATCC 200175]	1e-07	sp|Q0IIY2|WSCD1_XENTR
gi|220972474|gb|EED90806.1|	309	21.6	21781	15	15	4	4	1.973	2.641	3.245	*	*	*	2.61967	0.636268	probable serine protease inhibitor [Thalassiosira pseudonana CCMP1335]	-	-
gi|220970595|gb|EED88932.1|	174	38.6	16058	6	6	4	4	2.279	1.869	1.691	*	-	*	1.94633	0.301532	phosphoribulokinase	9e-06	sp|Q57564|Y100_METJA
gi|220971799|gb|EED90133.1|	235	19.1	28898	11	11	4	4	2.132	1.911	1.791	*	*	-	1.94467	0.172975	Purine nucleoside phosphorylase OS=Bos taurus GN=PNP PE=1 SV=3	3e-55	sp|P55859|PNPH_BOVIN
gi|209585804|gb|ACI64489.1|	82	10.7	59668	4	4	4	4	2.433	2.224	3.185	*	*	-	2.614	0.505422	Uncharacterized aarF domain-containing protein kinase At1g71810, chloroplastic OS=Arabidopsis thaliana GN=At1g71810 PE=1 SV=1	3e-72	sp|Q94BU1|Y1181_ARATH
gi|220976883|gb|EED95210.1|	488	21.3	31253	21	21	4	4	1.581	1.529	1.403	*	*	*	1.50433	0.0915278	GTP-binding nuclear protein Ran OS=Bos taurus GN=RAN PE=2 SV=3	6e-95	sp|Q3T054|RAN_BOVIN
gi|220977807|gb|EED96133.1|	262	62.5	10552	14	14	4	4	2.158	1.852	2.631	*	-	*	2.21367	0.392472	Cytochrome c oxidase subunit 6b-3 OS=Arabidopsis thaliana GN=COX6B-3 PE=2 SV=2	2e-09	sp|Q9SUD3|CX6B3_ARATH
gi|220968241|gb|EED86590.1|	461	27	28094	12	12	4	4	1.956	2.36	2.655	*	*	-	2.32367	0.350914	Fucoxanthin-chlorophyll a-c binding protein D, chloroplastic OS=Phaeodactylum tricornutum GN=FCPD PE=3 SV=1	1e-06	sp|Q08587|FCPD_PHATR
gi|220973743|gb|EED92073.1|	95	13.4	38769	7	7	4	4	3.641	5.36	4.183	-	*	*	4.39467	0.87883	Retinol dehydrogenase 14 OS=Homo sapiens GN=RDH14 PE=1 SV=1	2e-35	sp|Q9HBH5|RDH14_HUMAN
gi|220968000|gb|EED86360.1|	213	7.3	71510	10	10	4	4	1.76	1.807	1.768	*	-	*	1.77833	0.0251462	ABC transporter E family member 2 OS=Arabidopsis thaliana GN=ABCE2 PE=2 SV=1	0	sp|Q8LPJ4|AB2E_ARATH
gi|220972795|gb|EED91126.1|	143	10.5	63551	5	5	4	4	2.286	2.934	1.583	*	*	-	2.26767	0.675687	-	-	-
gi|220971585|gb|EED89919.1|	213	49.5	14090	8	8	4	4	2.379	1.667	2.34	*	*	*	2.12867	0.40029	10 kDa chaperonin OS=Brucella abortus (strain 2308) GN=groS PE=3 SV=1	6e-17	sp|Q2YIJ2|CH10_BRUA2
gi|220974959|gb|EED93288.1|	241	9.1	24650	18	18	4	4	2.053	1.668	1.929	*	-	*	1.88333	0.196521	Translation initiation factor IF-2 [Gossypium arboreum]	-	-
gi|209583632|gb|ACI64318.1|	234	16.9	50412	10	10	3	3	2.947	4.709	2.682	*	-	*	3.446	1.10179	-	-	-
gi|220974843|gb|EED93172.1|	265	31.5	18324	8	8	3	3	1.859	1.984	2.163	*	*	*	2.002	0.152797	40S ribosomal protein S20 (Fragment) OS=Zea mays GN=RPS20 PE=3 SV=1	3e-15	sp|Q08068|RS20_MAIZE
gi|209585886|gb|ACI64571.1|	146	27.9	20230	4	4	3	3	2.099	1.543	1.231	*	*	-	1.62433	0.439679	Eukaryotic translation initiation factor 1A OS=Triticum aestivum PE=1 SV=2	3e-31	sp|P47815|IF1A_WHEAT
gi|220976291|gb|EED94618.1|	174	12.6	40343	6	6	3	3	2.417	1.994	1.592	*	*	*	2.001	0.412545	EF-Hand 1, calcium-binding site	-	-
gi|220970417|gb|EED88754.1|	221	13.3	33853	10	10	3	3	1.725	1.563	1.954	-	*	*	1.74733	0.196454	Mitochondrial import receptor subunit TOM40 homolog OS=Rattus norvegicus GN=Tomm40 PE=1 SV=1	2e-10	sp|Q75Q40|TOM40_RAT
gi|220974348|gb|EED92677.1|	183	8	55516	8	8	3	3	1.782	1.979	1.154	*	*	-	1.63833	0.430855	Violaxanthin de-epoxidase, chloroplastic OS=Arabidopsis thaliana GN=VDE1 PE=1 SV=1	2e-17	sp|Q39249|VDE_ARATH
gi|589908190|dbj|BAO52722.1|	89	15.5	32520	7	7	3	3	2.462	3.044	3.129	*	*	*	2.87833	0.363051	Gamma carbonic anhydrase-like 1, mitochondrial OS=Arabidopsis thaliana GN=GAMMACAL1 PE=1 SV=1	1e-27	sp|Q9FMV1|GCAL1_ARATH
gi|209583491|gb|ACI64177.1|	153	52.6	9659	7	7	3	3	1.813	2.045	1.743	*	*	*	1.867	0.158076	Nucleolin 1 OS=Oryza sativa subsp. japonica GN=Os08g0192900 PE=2 SV=1	6e-15	sp|Q6Z1C0|NUCL1_ORYSJ
gi|156600453|gb|ABU86411.1|	113	20.6	30337	4	4	3	3	2.123	3.001	1.647	*	*	-	2.257	0.686874	death-specific protein 1 [Thalassiosira pseudonana]	-	-
gi|220977844|gb|EED96170.1|	187	16	27274	6	6	3	3	1.568	1.776	1.871	-	*	*	1.73833	0.154972	GNAT family acetyltransferase [Clostridium botulinum]	-	-
gi|220970769|gb|EED89105.1|	219	20.2	24461	12	12	3	3	1.266	2.319	2.225	-	*	*	1.93667	0.582713	Probable NADH dehydrogenase [ubiquinone] 1 alpha subcomplex subunit 5 OS=Dictyostelium discoideum GN=ndufa5 PE=3 SV=1	4e-11	sp|Q559Z4|NDUA5_DICDI
gi|220975454|gb|EED93782.1|	151	26	23861	7	7	3	3	1.655	1.25	1.688	*	-	*	1.531	0.243912	-	-	-
gi|125987738|sp|A0T0X6.1|RR19_THAPS	173	35.9	14974	6	6	3	3	1.985	1.53	2.319	-	*	*	1.94467	0.396043	30S ribosomal protein S19, chloroplastic OS=Thalassiosira pseudonana GN=rps19 PE=3 SV=1	5e-48	sp|A0T0X6|RR19_THAPS
gi|220974336|gb|EED92665.1|	267	18.5	33441	10	10	3	3	1.569	1.204	1.813	*	-	*	1.52867	0.306497	isochorismatase [Arthrobacter sp. TB 26]	1e-07	sp|B1ZB16|RUTB_METPB
gi|220975284|gb|EED93612.1|	104	7.4	60698	5	5	3	3	1.942	2.293	2.199	*	-	*	2.14467	0.181698	Omega-6 fatty acid desaturase, endoplasmic reticulum OS=Arabidopsis thaliana GN=FAD2 PE=2 SV=1	2e-56	sp|P46313|FAD6E_ARATH
gi|220977108|gb|EED95435.1|	245	38	11598	9	9	3	3	2.372	4.831	1.729	*	*	-	2.97733	1.6372	Sec-independent protein translocase protein TatA OS=Prochlorococcus marinus (strain MIT 9215) GN=tatA PE=3 SV=1	1e-07	sp|A8G311|TATA_PROM2
gi|209585777|gb|ACI64462.1|	117	4.6	89298	5	5	3	3	1.35	1.829	1.654	-	*	*	1.611	0.242378	Long-chain-fatty-acid--CoA ligase OS=Haemophilus influenzae (strain ATCC 51907 / DSM 11121 / KW20 / Rd) GN=fadD PE=3 SV=1	1e-16	sp|P46450|LCFA_HAEIN
gi|125987672|sp|A0T0Z3.1|RR11_THAPS	122	13.8	17216	6	6	2	2	4.477	5.108	4.484	-	*	*	4.68967	0.362304	30S ribosomal protein S11, chloroplastic OS=Thalassiosira pseudonana GN=rps11 PE=3 SV=1	2e-70	sp|A0T0Z3|RR11_THAPS
gi|74325167|ref|YP_316586.1|	273	5.2	59225	9	9	2	2	1.65	1.11	1.647	*	-	*	1.469	0.310907	Cytochrome c oxidase subunit 1 (Fragment) OS=Ephedra equisetifolia GN=COX1 PE=3 SV=1	3e-71	sp|Q33439|COX1_EPHEQ
gi|220969887|gb|EED88226.1|	72	11.5	15926	6	6	2	2	2.188	2.332	1.683	*	*	*	2.06767	0.340823	U6 snRNA-associated Sm-like protein LSm7 OS=Mus musculus GN=Lsm7 PE=2 SV=1	7e-19	sp|Q9CQQ8|LSM7_MOUSE
gi|220970481|gb|EED88818.1|	156	25	18403	10	10	2	2	3.003	2.144	2.242	*	*	*	2.463	0.470214	40S ribosomal protein S25 OS=Bos taurus GN=RPS25 PE=2 SV=1	6e-14	sp|Q56JX5|RS25_BOVIN
gi|220977122|gb|EED95449.1|	241	16.3	22341	8	8	2	2	1.984	1.006	1.723	*	-	*	1.571	0.506408	high light induced protein 2 [Thalassiosira pseudonana CCMP1335]	-	-
gi|220968047|gb|EED86404.1|	44	4.4	44649	3	3	2	2	4.14	6.444	4.822	-	*	*	5.13533	1.18353	antibiotic biosynthesis monooxygenase [Bathycoccus prasinos]	-	-
gi|220974173|gb|EED92503.1|	55	14.9	11848	3	3	2	2	4.036	3.332	3.812	*	*	-	3.72667	0.359674	Cytochrome b5 reductase OS=Brassica oleracea var. botrytis GN=CYB5 PE=1 SV=1	8e-18	sp|P40934|CYB5_BRAOB
gi|220968443|gb|EED86791.1|	60	12.6	24394	4	4	2	2	1.767	1.828	1.543	*	*	-	1.71267	0.150068	Heme-binding-like protein At3g10130, chloroplastic OS=Arabidopsis thaliana GN=At3g10130 PE=1 SV=1	3e-11	sp|Q9SR77|HBPL1_ARATH
gi|220978067|gb|EED96393.1|	56	13	26240	6	6	2	2	3.51	3.77	3.642	*	-	*	3.64067	0.130005	-	-	-
gi|74325181|ref|YP_316601.1|	125	18.4	11908	7	7	2	2	4.725	7.889	4.878	*	*	*	5.83067	1.78421	ATPase subunit 8 [Thalassiosira pseudonana]	-	-
gi|220973256|gb|EED91587.1|	135	22.3	14120	6	6	2	2	2.539	2.746	2.064	*	*	-	2.44967	0.349666	40S ribosomal protein S26-B OS=Schizosaccharomyces pombe (strain 972 / ATCC 24843) GN=rps26b PE=2 SV=1	4e-32	sp|Q9UTG4|RS26B_SCHPO
gi|220975768|gb|EED94096.1|	87	8.9	29186	5	5	2	2	8.883	6.553	8.048	*	*	*	7.828	1.18048	Peroxiredoxin Q, chloroplastic OS=Arabidopsis thaliana GN=PRXQ PE=1 SV=1	8e-27	sp|Q9LU86|PRXQ_ARATH
gi|4093213|gb|AAC99783.1|	759	27.8	21982	31	9	5	2	1.501	1.81	2.174	*	*	*	1.82833	0.336874	Ribulose bisphosphate carboxylase large chain OS=Cylindrotheca sp. (strain N1) GN=rbcL PE=3 SV=1	4e-90	sp|P24673|RBL_CYLSN
gi|220970552|gb|EED88889.1|	213	22.4	14807	10	10	2	2	1.679	1.993	2.405	*	*	*	2.02567	0.364101		-	-
gi|220977674|gb|EED96000.1|	336	14.4	16885	23	23	2	2	5.712	8.123	6.764	*	-	*	6.86633	1.20875	-	-	-
gi|220976636|gb|EED94963.1|	477	14.7	29836	17	17	2	2	2.314	2.623	2.238	*	*	*	2.39167	0.203913	60S ribosomal protein L19 (Fragment) OS=Zea mays GN=RPL19 PE=3 SV=1	4e-19	sp|Q08066|RL19_MAIZE
gi|220969879|gb|EED88218.1|	144	4.5	83034	8	8	2	2	1.551	1.955	1.734	*	*	*	1.74667	0.202298	Peptidoglycan-associated outer membrane protein	1e-08	sp|Q04732|ARP_EUGGR
gi|220972832|gb|EED91163.1|	72	11.2	24254	5	5	2	2	1.775	3.131	2.247	*	*	*	2.38433	0.688353	-	-	-
gi|220976092|gb|EED94420.1|	123	10.2	25987	4	4	2	2	1.831	1.931	2.848	*	*	-	2.20333	0.560532	Peptide methionine sulfoxide reductase MsrA 2 OS=Nostoc sp. (strain PCC 7120 / UTEX 2576) GN=msrA2 PE=3 SV=1	8e-48	sp|Q8YWD8|MSRA2_NOSS1
gi|220967959|gb|EED86322.1|	32	9	32895	2	2	2	2	2.288	2.507	1.552	-	*	*	2.11567	0.50028	Ribosomal L11 methyltransferase, PrmA [Nannochloropsis gaditana]	2e-37	sp|Q9MAT5|ANM10_ARATH
gi|220974177|gb|EED92507.1|	485	14.3	27010	12	12	2	2	8.68	4.087	6.248	*	*	*	6.33833	2.29783	Caroteno-chlorophyll a-c-binding protein (Fragment) OS=Amphidinium carterae PE=1 SV=1	3e-07	sp|P55738|CCAC_AMPCA
gi|220974612|gb|EED92941.1|	185	15.1	16351	6	6	2	2	2.928	3.116	4.084	*	*	-	3.376	0.62031	60S ribosomal protein L36 OS=Candida albicans GN=RPL36 PE=3 SV=1	5e-13	sp|P47834|RL36_CANAX
gi|220968869|gb|EED87213.1|	118	15	32956	6	6	3	3	0.593	0.723	0.623	*	-	*	0.646333	0.0680686	-	-	-
gi|220969217|gb|EED87559.1|	117	12.8	51637	7	7	4	4	0.56	0.598	0.826	*	*	*	0.661333	0.143866	PREDICTED: protein LOW PSII ACCUMULATION 3, chloroplastic-like [Camelina sativa]	-	-
gi|220972825|gb|EED91156.1|	118	7.7	75154	5	5	4	4	0.506	0.568	0.708	*	*	-	0.594	0.103479	Probable sodium/sulfate cotransporter 3 OS=Chlamydomonas reinhardtii GN=SLT3 PE=2 SV=1	8e-53	sp|A8IHV3|SLT3_CHLRE
gi|220973711|gb|EED92041.1|	139	22.8	15743	7	7	2	2	0.419	0.627	0.627	*	*	*	0.557667	0.120089	FK506-binding protein 1 OS=Kluyveromyces lactis (strain ATCC 8585 / CBS 2359 / DSM 70799 / NBRC 1267 / NRRL Y-1140 / WM37) GN=FPR1 PE=3 SV=1	1e-10	sp|Q6CX30|FKBP_KLULA
gi|220976502|gb|EED94829.1|	607	26.6	24088	19	19	2	2	0.579	0.547	0.523	*	*	*	0.549667	0.0280951	-	-	-
gi|220971361|gb|EED89696.1|	337	14.3	46259	19	19	4	4	0.644	0.57	0.626	*	*	*	0.613333	0.0385919	Dihydrolipoyllysine-residue succinyltransferase component of 2-oxoglutarate dehydrogenase complex, mitochondrial OS=Mus musculus GN=Dlst PE=1 SV=1	2e-88	sp|Q9D2G2|ODO2_MOUSE
gi|220969226|gb|EED87568.1|	376	63.7	18703	11	11	5	5	0.575	0.651	0.527	*	*	*	0.584333	0.0625247	2-dehydro-3-deoxy-phosphogluconate aldolase OS=Pseudomonas aeruginosa (strain ATCC 15692 / PAO1 / 1C / PRS 101 / LMG 12228) GN=eda PE=3 SV=2	4e-15	sp|O68283|ALKD_PSEAE
gi|220975821|gb|EED94149.1|	100	6.6	75971	5	5	3	3	0.603	0.542	0.68	*	*	-	0.608333	0.0691544	Putative hydrolase yuaR OS=Escherichia coli (strain K12) GN=yuaR PE=3 SV=3	1e-14	sp|P34211|YUAR_ECOLI
gi|220975811|gb|EED94139.1|	176	16.6	41134	7	7	4	4	0.846	0.538	0.594	-	*	*	0.659333	0.164065	serine threonine protein phosphatase [Thalassiosira pseudonana CCMP1335]	6e-152	sp|P63087|PP1G_MOUSE
gi|220969310|gb|EED87651.1|	65	6.2	63294	3	3	2	2	0.85	0.548	0.541	-	*	*	0.646333	0.176415	Ceramide synthase 5 OS=Homo sapiens GN=CERS5 PE=1 SV=1	2e-09	sp|Q8N5B7|CERS5_HUMAN
gi|220975377|gb|EED93705.1|	190	28.4	34732	7	7	4	4	0.538	0.509	0.49	*	*	-	0.512333	0.024173	-	-	-
